# Supplementary material for: RNA-Seq Analysis Provides the First Insights into the Phylogenetic Relationship and Interspecific Variation between Agropyron cristatum and Wheat
Source: Front Plant Sci. 2017 Sep 21;8:1644. doi: 10.3389/fpls.2017.01644 (PMC5613732; doi:10.3389/fpls.2017.01644)
Supplement: Table S1 — Statistical results of the functionally characterized genes downloaded from GenBank and identified in A. cristatum. [file Table1.XLSX]

## Sheet: Sheet1
Table S1. Statistical number of the functionally characterized genes downloaded from GenBank and identifed in A. cristatum
Category	Target trait	Ta	Os	Zm	At	Total	Rep.	Ac
Agronomic trait	Kernels per spike	40	337	176	416	969	588	564
	Thousand seed weight	73	736	1024	79	1912	280	260
	Tiller	-	14	-	-	14	12	8
	Plant height	13	436	31	175	655	345	274
	Photosynthetic efficiency	11	168	119	57	355	260	324
	Stem toughness	-	97	24	139	260	177	148
	Growth period	11	33	9	133	186	120	109
Biotic stress	Fungal disease	84	56	65	393	598	433	550
	Virus disease	-	23	3	117	143	118	106
	Insect pests injury	-	11	23	104	138	41	47
	Others	68	473	56	144	741	540	765
Abiotic stress	Cold	14	70	15	255	354	276	251
	Heat	4	53	21	155	233	179	181
	Drought	-	68	35	175	278	233	257
	Salt	3	54	4	263	324	267	322
	Fertilizer and water use efficiency	54	190	33	104	381	285	206
	Seed storage-tolerance	11	103	4	32	150	107	139
	Ecological adaptation	13	311	219	513	1056	125	99
	Others	34	243	122	208	607	455	501
Total		433	3476	1983	3462	9354	4841	3457
