# Supplementary material for: RNA-Seq Analysis Provides the First Insights into the Phylogenetic Relationship and Interspecific Variation between Agropyron cristatum and Wheat
Source: Front Plant Sci. 2017 Sep 21;8:1644. doi: 10.3389/fpls.2017.01644 (PMC5613732; doi:10.3389/fpls.2017.01644)
Supplement: Table S2 — List of functional genes downloaded from GenBank. [file Table2.XLSX]

## Sheet: Sheet3
Table S2. List of functional genes downloaded from GenBank.
Target traits	Category	Locus (protein ID in NCBI)
Agronomic trait	Kernels per spike	4OX0_A	AAA65653	AAA97403	AAC17498	AAC49080	AAC49085	AAD18041	AAD18042	AAG16297	AAK01470	AAN04056	AAN37407	AAN52773	AAN52774	AAN52775	AAN52777	AAN52778	AAN52779	AAN52783	AAN52784	AAN52785	AAN52786	AAN52788	AAN52789	AAN52790	AAN52791	AAN52792	AAN52793	AAN52794	AAN52795	AAN52796	AAN52797	AAN52798	AAN52799	AAN52800	AAN52801	AAN52802	AAN52803	AAN52804	AAN52805	AAN52806	AAN52808	AAN52809	AAN52810	AAN52811	AAN52812	AAN52813	AAN52814
	Thousand seed weight	AAB08057	AAC78552	AAT1_ARATH	AAT2_ARATH	AAT3_ARATH	AAT5_ARATH	ABA2_ARATH	ABC59233	ABI4_ARATH	AMY3_ARATH	AOX1A_ARATH	ASIL1_ARATH	ASNS2_ARATH	BAA20084	BOR1_ARATH	CAB38706	CAD58692	CAD58693	DPE2_ARATH	DSP4_ARATH	FNRL1_ARATH	FNRL2_ARATH	FNRR2_ARATH	G3OX1_ARATH	G6PIP_ARATH	GAOX2_ARATH	GLGB1_ARATH	GLGB2_ARATH	GLGB3_ARATH	GLUT1_ARATH	GPT1_ARATH	GPT2_ARATH	IDD15_ARATH	INVE_ARATH	ISOA1_ARATH	ISOA2_ARATH	ISOA3_ARATH	LQY1_ARATH	NIR_ARATH	NRT21_ARATH	NUD14_ARATH	PCR1_ARATH	PDS_ARATH	PTST_ARATH	PULA1_ARATH	SAT1_ARATH	SAT2_ARATH	SAT3_ARATH
	Tiller	ACT91266	BZR1_ORYSJ	CCD7_ORYSJ	CCD8B_ORYSJ	D14_ORYSJ	MAX2_ORYSJ	MOC_ORYSJ	PIN1B_ORYSJ	PIN1_ORYSJ	PIN2_ORYSJ	PIN3A_ORYSJ	PIN3B_ORYSJ
	Plant height	3EBL_A	AAB58910	AAB71836	AAK84682	AAK84683	AAL04420	AAL04421	AAM56041	AAT42201	AAT46567	AAT81229	AAT81230	AAY42600	ACC85686	ACE06780	ACT91266	ACY72569	ADJ19220	ADK62361	ADK62362	AF391103_1	AF391107_1	AFS60115	AHC72433	AKP24050	ALF35829	BAB40934	BAB62073	BAB62153	BAC45000	BAC54954	BAD06579	BAD27424	BAD42452	BAD98161	BAH03170	BGL06_ORYSJ	BZR1_ORYSJ	C14B1_ORYSJ	C14B2_ORYSJ	C14C1_ORYSJ	C14C2_ORYSJ	C7017_ORYSJ	C90D2_ORYSJ	CAA57555	CCA11_ORYSJ	CCB21_ORYSI	CCB22_ORYSI
	Photosynthetic efficiency	AAT94064	AAW82954	ABO31092	ABW89000	ACA03878	ACC95434	ACC95437	ACEA_ORYSJ	ACX50964	ADE43128	ADF3_ORYSJ	AET87097	AET87098	AGO1C_ORYSJ	AGO7_ORYSJ	BAC45000	BAC76331	BAC76333	BAC76730	BAD06551	BAD98161	BAE79763	BAE79764	BAE79765	BAE79766	BAE79767	BAE79768	BAE79769	BAF02354	BAF46275	BAF49740	BAF49741	BAH84761	BAJ16352	BAK74849	BAS1_ORYSJ	C3H2_ORYSJ	CAA32108	CAJ01694	CAJ66078	CAO_ORYSJ	CB23_ORYSJ	CEST_ORYSJ	CFM3_ORYSJ	CHLD_ORYSJ	CHLH_ORYSJ	CHLI_ORYSJ	CITRX_ORYSJ
	Stem toughness	AAC39333	AAQ56120	AF435640_1	AF435642_1	AF435644_1	AF435645_1	AF435647_1	AF435648_1	AF435649_1	AF435650_1	AF435651_1	CAD8C_ORYSJ	CAD8D_ORYSJ	CADH1_ORYSJ	CADH2_ORYSJ	CADH3_ORYSJ	CADH6_ORYSJ	CADH7_ORYSJ	CESA1_ORYSJ	CESA4_ORYSI	CESA7_ORYSJ	CESA9_ORYSI	COBL1_ORYSJ	COBL2_ORYSJ	COBL3_ORYSJ	COBL4_ORYSJ	COBL6_ORYSJ	COBL7_ORYSJ	CSLA1_ORYSJ	CSLA2_ORYSJ	CSLA3_ORYSJ	CSLA4_ORYSJ	CSLA5_ORYSJ	CSLA6_ORYSJ	CSLA7_ORYSJ	CSLA9_ORYSJ	CSLAB_ORYSJ	CSLC1_ORYSJ	CSLC2_ORYSI	CSLC3_ORYSJ	CSLCA_ORYSI	CSLD1_ORYSI	CSLD2_ORYSI	CSLD3_ORYSJ	CSLD4_ORYSJ	CSLD5_ORYSI	CSLE1_ORYSJ	CSLE2_ORYSJ
	Growth period	ACA14488	AIJ50384	BAB17630	BAB17631	BAN15567	HD3A_ORYSJ	LFL1_ORYSJ	MAD14_ORYSJ	MAD50_ORYSJ	MADS1_ORYSJ	MADS5_ORYSJ	MADS6_ORYSJ	MADS7_ORYSJ	MADS8_ORYSJ	ORR30_ORYSJ	PI5K1_ORYSJ	PRR1_ORYSJ	PRR73_ORYSJ	PRR95_ORYSJ	SL11_ORYSJ	SPIN1_ORYSJ	AF488730_1	AMK48977	BAC92733	BAG12868	ABK91939	ABR19870	DWRF8_MAIZE	NP_001105283	NP_001106247	AAA19115	AAB67879	AAL16377	AAP49807	AAT77779	AAT77780	AAV51217	AAV51232	ABQ40363	ADO1_ARATH	AF275664_1	AF289051_1	AF498101_1	AGL24_ARATH	AGL27_ARATH	AGL31_ARATH	ANM15_ARATH	AP1_ARATH
Biotic stress	Fungal disease	1803521A	AAA92882	AAC04333	AAL66766	AAL66767	AAL66768	AAT70085	AAW23946	AAW23947	AAW23948	AAW23949	AAX31149	AF107293_1	AF107294_1	AF186234_1	AKP45149	AKP45150	AKP45151	AKP45152	AKP45153	AKP45154	AKP45155	AKP45156	AKP45157	AKP45158	AKP45159	AKP45160	AKP45161	AKP45162	AKP45163	AKP45164	AKP45165	AKP45167	CAA55588	NP_001104929	NP_001105101	NP_001105389	NP_001105404	NP_001105515	NP_001105657	NP_001105976	NP_001105979	NP_001105980	NP_001105997	NP_001151455	NP_001158904	NP_001288369	NP_001288374
	Virus disease	AAT46567	AAT81229	AAT81230	BAH03170	CAJ42897	GLO1_ORYSJ	IF4E1_ORYSJ	IF4E2_ORYSJ	IF4E3_ORYSJ	IF4G2_ORYSJ	IF4G_ORYSJ	IM30_ORYSJ	IMA1A_ORYSJ	PRS4_ORYSJ	PRS6A_ORYSJ	RF2A_ORYSJ	NP_001104929	NP_001131741	NP_001297147	AF191302_1	AF208051_1	AF281062_1	BAC98353	BAL48821	BAL48822	BAL48823	BTR1_ARATH	CDC5L_ARATH	CRL_ARATH	DCL2_ARATH	DCL3_ARATH	DCL4_ARATH	EB1A_ARATH	EDS1C_ARATH	EDSBC_ARATH	HSP7F_ARATH	MCC01_ARATH	MCC02_ARATH	MCC03_ARATH	MCC04_ARATH	MCC05_ARATH	MCC06_ARATH	MCC07_ARATH	MCC08_ARATH	MCC09_ARATH	MCC10_ARATH	MCC11_ARATH	MCC12_ARATH
	Insect pests injury	AAP6_ARATH	BGL18_ARATH	BGL37_ARATH	BGL38_ARATH	C7A13_ARATH	C81F2_ARATH	C8D11_ARATH	CAD31140	CAD31158	CAD31161	CAD31195	CAM31935	CAM31937	CAM31939	COI1_ARATH	DJ1A_ARATH	ESM1_ARATH	GSL_ARATH	IGMT1_ARATH	LOX2_ARATH	MYB28_ARATH	PAD4_ARATH	RAX1_ARATH	SAG21_ARATH	STP4_ARATH	TRE1_ARATH	AAB35191	AAX99147	ABR09286	AGS16666	ATPG_MAIZE	CAA55588	NP_001105295	NP_001105882	NP_001105980	COI1A_ORYSJ	GH35_ORYSJ	LERK1_ORYSI	LERK2_ORYSI	LERK4_ORYSI	RPE_ORYSJ
	Others	14334_ORYSJ	14338_ORYSJ	1909367A	6PGD2_ORYSJ	AAB82756	AAB96985	AAB96986	AAB96987	AAB96988	AAB96989	AAB96990	AAB96991	AAB96992	AAB96993	AAB96994	AAB96995	AAB96996	AAB96997	AAB96998	AAB96999	AAB97000	AAC49123	AAR01225	AAR01226	AAR28765	AAS98158	AAT94160	AAW80625	AAY88733	AB48G_ORYSJ	AB49G_ORYSJ	AB50G_ORYSJ	ABD36507	ABD36508	ABD36510	ABD36512	ABD52007	ABN13880	ACA1_ORYSJ	ACA4_ORYSJ	ACBSY_ORYSJ	ACLA2_ORYSJ	ACR15163	ACU42568	ADB07392	ADB26438	ADF11_ORYSJ	ADF4_ORYSJ
Abiotic stress	Cold	1908434A	1908434B	1908434C	AAN15744	AF216314_1	AF216315_1	AF216317_1	AF283006_1	AF300970_1	AF300971_1	AF300972_1	AP25_ORYSJ	APX1_ORYSJ	ARF1_ORYSJ	BAB16888	BAG50511	BAG50512	BAK74849	CAA90866	CAD36515	CIPKC_ORYSJ	CIPKJ_ORYSJ	CIPKV_ORYSJ	CNBL3_ORYSJ	COLD1_ORYSI	CUTA1_ORYSJ	DERL1_ORYSJ	DRE1C_ORYSJ	DRE1D_ORYSJ	GPA1_ORYSJ	GSTU6_ORYSJ	LTI6A_ORYSJ	MYB4_ORYSJ	OPR1_ORYSJ	SPE1_ORYSJ	SPX1_ORYSJ	SPX2_ORYSJ	SPX3_ORYSJ	SPX4_ORYSJ	SPX5_ORYSJ	SPX6_ORYSJ	TPP1_ORYSJ	TPP2_ORYSJ	TPP3_ORYSJ	TPP4_ORYSJ	TPP5_ORYSJ	TPP6_ORYSJ	TPP7_ORYSJ
	Heat	ALN98169	APX1_ORYSJ	BAB71737	HFA2A_ORYSJ	HFA2B_ORYSJ	HFA2C_ORYSJ	HFA2D_ORYSJ	HFA2E_ORYSJ	HFA4B_ORYSJ	HFA6A_ORYSJ	HFA6B_ORYSJ	HFB2A_ORYSJ	HFB2B_ORYSJ	HFB2C_ORYSJ	HFB4A_ORYSJ	HFB4B_ORYSJ	HFB4C_ORYSJ	HFB4D_ORYSJ	HFC1A_ORYSJ	HFC1B_ORYSJ	HFC2A_ORYSJ	HFC2B_ORYSJ	HS166_ORYSJ	HS17A_ORYSJ	HS17B_ORYSJ	HS186_ORYSJ	HS188_ORYSJ	HS223_ORYSJ	HS24M_ORYSJ	HS26P_ORYSJ	HSFA1_ORYSJ	HSFA3_ORYSJ	HSFA5_ORYSJ	HSFA9_ORYSJ	HSFB1_ORYSJ	HSP18_ORYSJ	HSP19_ORYSJ	AAC12279	AAM15928	ABY61975	AF077337_1	NP_001105717	NP_001105800	NP_001148453	NP_001292873	NP_001292874	1908436A	1908436B
	Drought	AAB23484	ABD52007	ADF3_ORYSJ	AF300970_1	AF300971_1	AF300972_1	AGW24530	BAB16888	BH148_ORYSJ	CDSP_ORYSJ	COI1A_ORYSJ	DRE1C_ORYSJ	DRE1D_ORYSJ	GL814_ORYSJ	HOX11_ORYSJ	HOX12_ORYSJ	HOX13_ORYSJ	HOX14_ORYSJ	HOX15_ORYSJ	HOX16_ORYSJ	HOX17_ORYSI	HOX18_ORYSJ	HOX19_ORYSJ	HOX1_ORYSI	HOX20_ORYSJ	HOX21_ORYSJ	HOX22_ORYSI	HOX23_ORYSJ	HOX24_ORYSJ	HOX25_ORYSJ	HOX26_ORYSJ	HOX27_ORYSJ	HOX28_ORYSJ	HOX29_ORYSJ	HOX2_ORYSJ	HOX32_ORYSJ	HOX3_ORYSJ	HOX4_ORYSJ	HOX5_ORYSJ	HOX6_ORYSJ	HOX7_ORYSJ	HOX8_ORYSJ	HOX9_ORYSJ	ITPK1_ORYSJ	ITPK2_ORYSJ	ITPK3_ORYSJ	ITPK4_ORYSJ	ITPK5_ORYSJ
	Salt	6PGD1_ORYSJ	AAB23484	AAB33503	AAB33504	AAB33505	AAL14249	AAN15744	AAW33875	AAZ76552	AB5G_ORYSJ	ABD52007	ACX50964	AF300970_1	AF300971_1	AF300972_1	AGW24530	AKT1_ORYSJ	ALG64164	BAB16888	BAM62866	CIPKO_ORYSJ	CIPKV_ORYSJ	CNBL4_ORYSJ	DI191_ORYSJ	DI192_ORYSJ	DI193_ORYSJ	DI194_ORYSJ	DI195_ORYSJ	DI196_ORYSJ	DRE1C_ORYSJ	DRE1D_ORYSJ	GAP1_ORYSJ	GLNA2_ORYSJ	H33_ORYSJ	ITPK1_ORYSJ	ITPK2_ORYSJ	ITPK3_ORYSJ	ITPK4_ORYSJ	ITPK5_ORYSJ	ITPK6_ORYSJ	LEA3_ORYSI	OLA1_ORYSJ	P5CS_ORYSJ	TOCC_ORYSJ	NP_001105106	NP_001105575	NP_001132844	NP_001149657
	Fertilizer and water use efficiency	AAF07875	AAR27948	ADK73996	ADK73997	ADK73998	ADK73999	ADK74000	BAH79966	BAH79967	BAH79968	BAH79969	BAH79972	BAH79973	BAH79974	BAH79975	BAH79976	BAH79978	BAH79979	BAH79980	BAH79981	BAH79982	BAH79983	BAH79984	BAH79985	BAH79986	BAH79987	BAH79988	BAH79989	BAH79990	BAH79991	BAH79992	BAH79993	BAH79994	BAH79995	BAH79996	BAH79997	BAH79998	BAH79999	BAH80000	BAH80002	BAH80003	BAH80004	BAH80005	BAH80006	BAH80007	BAH80008	BAH80010	BAH80011
	Seed storage-tolerance	14332_ORYSJ	14334_ORYSJ	AAA81015	AAB33503	AAB33504	AAB33505	AAB40291	AAN01354	ABAH1_ORYSJ	ABAH2_ORYSJ	ABAH3_ORYSJ	ABQ57494	ACI62767	ADF4_ORYSJ	AF479883_1	AF479884_1	AGLU_ORYSJ	AGT37611	AGT59500	ALF35829	ALF35830	AMY1_ORYSJ	AMY3B_ORYSJ	AMY3D_ORYSJ	ASPR1_ORYSJ	BAA01757	BAA04510	BAA04511	BAA83740	BAD17997	BAD17999	BAD18000	BAD18001	BAD18002	BAD18004	BAG50511	BAG50512	BAI79301	BBD1_ORYSJ	BBD2_ORYSJ	C3H41_ORYSJ	CSLF7_ORYSJ	DAA05089	DAA05110	DAA05115	DAA05136	DAA05137	DAA05142
	Ecological adaptation	AFK30970	AFK31055	AFK31170	AFK31247	AFK31268	AFK31532	AFK31551	AFK31627	AIJ50384	BAB17631	BAB21588	BAB21589	HMOX1_ORYSJ	SE14_ORYSJ	AGW42799	AGW42808	AGW42940	AJW81121	NP_001104909	NP_001288586	AAY43789	AKP06202	AKP06206	AKP06222	AKP94155	AKP94156	AAO65307	AAO65308	AAO65313	AAO65315	AAO65316	AAO65319	AAO65320	ADO1_ARATH	ADO2_ARATH	ADO3_ARATH	AEM06544	AEM06545	AEM06731	AEM06749	AEM06910	AF289051_1	AGL18_ARATH	AGL19_ARATH	AGL24_ARATH	AGL27_ARATH	AS1_ARATH	ASHH2_ARATH
	Others	14331_ORYSJ	14335_ORYSJ	14337_ORYSJ	14338_ORYSJ	5EE0_A	6PGD2_ORYSJ	AAO24631	AAO72540	AAO72541	AAO72542	AAO72543	AAO72544	AAO72545	AAO72546	AAO72548	AAO72549	AAO72550	AAO72551	AAO72552	AAO72555	AAO72557	AAO72565	AAO72567	AAO72568	AAO72570	AAO72572	AAO72573	AAO72575	AAO72578	AAO72579	AAO72582	AAO72583	AAO72587	AAO72588	AAO72589	AAO72590	AAO72591	AAO72593	AAO72597	AAO72601	AAO72602	AAO72612	AAO72625	AAO73566	AAW82954	AB13C_ORYSJ	AB31G_ORYSJ	AB32G_ORYSJ
[truncated: 540 more columns]
