# Supplementary material for: RNA-Seq Analysis Provides the First Insights into the Phylogenetic Relationship and Interspecific Variation between Agropyron cristatum and Wheat
Source: Front Plant Sci. 2017 Sep 21;8:1644. doi: 10.3389/fpls.2017.01644 (PMC5613732; doi:10.3389/fpls.2017.01644)
Supplement: Table S3 — A list of effects, with some explanations and putative impacts of the variants. [file Table3.XLSX]

## Sheet: Sheet1
Table S3. A list of effects, some brief explanations and putative impacts of the variant
Effect	Effect	Note & Example	Impact
Seq. Ontology	Classic
coding_sequence_variant	CDS	The variant hits a CDS.	MODIFIER
chromosome	CHROMOSOME_LARGE DELETION	A large part (over 1% or 1,000,000 bases) of the chromosome was deleted.	HIGH
duplication	CHROMOSOME_LARGE_DUPLICATION	Duplication of a large chromoome segment (over 1% or 1,000,000 bases).	LOW
inversion	CHROMOSOME_LARGE_INVERSION	Inversion of a large chromoome segment (over 1% or 1,000,000 bases).	MODERATE
coding_sequence_variant	CODON_CHANGE	One or many codons are changed. e.g.: An MNP of size multiple of 3	MODERATE
inframe_insertion	CODON_INSERTION	One or many codons are inserted. e.g.: An insert multiple of three in a codon boundary	MODERATE
disruptive_inframe_insertion	CODON_CHANGE_PLUS CODON_INSERTION	One codon is changed and one or many codons are inserted. e.g.: An insert of size multiple of three, not at codon boundary	MODERATE
inframe_deletion	CODON_DELETION	One or many codons are deleted. e.g.: A deletion multiple of three at codon boundary	MODERATE
disruptive_inframe_deletion	CODON_CHANGE_PLUS CODON_DELETION	One codon is changed and one or more codons are deleted. e.g.: A deletion of size multiple of three, not at codon boundary	MODERATE
downstream_gene_variant	DOWNSTREAM	Downstream of a gene (default length: 5K bases)	MODIFIER
exon_variant	EXON	The variant hits an exon (from a non-coding transcript) or a retained intron.	MODIFIER
exon_loss_variant	EXON_DELETED	A deletion removes the whole exon.	HIGH
exon_loss_variant	EXON_DELETED_PARTIAL	Deletion affecting part of an exon.	HIGH
duplication	EXON_DUPLICATION	Duplication of an exon.	HIGH
duplication	EXON_DUPLICATION_PARTIAL	Duplication affecting part of an exon.	HIGH
inversion	EXON_INVERSION	Inversion of an exon.	HIGH
inversion	EXON_INVERSION_PARTIAL	Inversion affecting part of an exon.	HIGH
frameshift_variant	FRAME_SHIFT	Insertion or deletion causes a frame shift. e.g.: An indel size is not multple of 3	HIGH
gene_variant	GENE	The variant hits a gene.	MODIFIER
feature_ablation	GENE_DELETED	Deletion of a gene.	HIGH
duplication	GENE_DUPLICATION	Duplication of a gene.	HIGH
gene_fusion	GENE_FUSION	Fusion of two genes.	HIGH
gene_fusion	GENE_FUSION_HALF	Fusion of one gene and an intergenic region.	HIGH
bidirectional_gene_fusion	GENE_FUSION_REVERESE	Fusion of two genes in opposite directions.	HIGH
rearranged_at_DNA_level	GENE_REARRANGEMENT	Rearrengment affecting one or more genes.	HIGH
intergenic_region	INTERGENIC	The variant is in an intergenic region	MODIFIER
conserved_intergenic_variant	INTERGENIC_CONSERVED	The variant is in a highly conserved intergenic region	MODIFIER
intragenic_variant	INTRAGENIC	The variant hits a gene, but no transcripts within the gene	MODIFIER
intron_variant	INTRON	Variant hits and intron. Technically, hits no exon in the transcript.	MODIFIER
conserved_intron_variant	INTRON_CONSERVED	The variant is in a highly conserved intronic region	MODIFIER
miRNA	MICRO_RNA	Variant affects an miRNA	MODIFIER
missense_variant	NON_SYNONYMOUS_CODING	Variant causes a codon that produces a different amino acid. e.g.: Tgg/Cgg, W/R	MODERATE
initiator_codon_variant	NON_SYNONYMOUS_START	Variant causes start codon to be mutated into another start codon (the new codon produces a different AA). e.g.: Atg/Ctg, M/L (ATG and CTG can be START codons)	LOW
stop_retained_variant	NON_SYNONYMOUS_STOP	Variant causes stop codon to be mutated into another stop codon (the new codon produces a different AA). e.g.: Atg/Ctg, M/L (ATG and CTG can be START codons)	LOW
protein_protein_contact	PROTEIN_PROTEIN_INTERACTION_LOCUS	Protein-Protein interacion loci.	HIGH
structural_interaction_variant	PROTEIN_STRUCTURAL_INTERACTION_LOCUS	Within protein interacion loci (e.g. two AA that are in contact within the same protein, prossibly helping structural conformation).	HIGH
rare_amino_acid_variant	RARE_AMINO_ACID	The variant hits a rare amino acid thus is likely to produce protein loss of function	HIGH
splice_acceptor_variant	SPLICE_SITE_ACCEPTOR	The variant hits a splice acceptor site (defined as two bases before exon start, except for the first exon).	HIGH
splice_donor_variant	SPLICE_SITE_DONOR	The variant hits a Splice donor site (defined as two bases after coding exon end, except for the last exon).	HIGH
splice_region_variant	SPLICE_SITE_REGION	A sequence variant in which a change has occurred within the region of the splice site, either within 1-3 bases of the exon or 3-8 bases of the intron.	LOW
splice_region_variant	SPLICE_SITE_BRANCH	A varaint affective putative (Lariat) branch point, located in the intron.	LOW
splice_region_variant	SPLICE_SITE_BRANCH_U12	A varaint affective putative (Lariat) branch point from U12 splicing machinery, located in the intron.	MODERATE
stop_lost	STOP_LOST	Variant causes stop codon to be mutated into a non-stop codon. e.g.: Tga/Cga, */R	HIGH
5_prime_UTR_premature start_codon_gain_variant	START_GAINED	A variant in 5'UTR region produces a three base sequence that can be a START codon.	LOW
start_lost	START_LOST	Variant causes start codon to be mutated into a non-start codon. e.g.: aTg/aGg, M/R	HIGH
stop_gained	STOP_GAINED	Variant causes a STOP codon. e.g.: Cag/Tag, Q/*	HIGH
synonymous_variant	SYNONYMOUS_CODING	Variant causes a codon that produces the same amino acid. e.g.: Ttg/Ctg, L/L	LOW
start_retained	SYNONYMOUS_START	Variant causes start codon to be mutated into another start codon. e.g.: Ttg/Ctg, L/L (TTG and CTG can be START codons)	LOW
stop_retained_variant	SYNONYMOUS_STOP	Variant causes stop codon to be mutated into another stop codon. e.g.: taA/taG, */*	LOW
transcript_variant	TRANSCRIPT	The variant hits a transcript.	MODIFIER
feature_ablation	TRANSCRIPT_DELETED	Deletion of a transcript.	HIGH
regulatory_region_variant	REGULATION	The variant hits a known regulatory feature (non-coding).	MODIFIER
upstream_gene_variant	UPSTREAM	Upstream of a gene (default length: 5K bases)	MODIFIER
3_prime_UTR_variant	UTR_3_PRIME	Variant hits 3'UTR region	MODIFIER
3_prime_UTR_truncation +exon_loss	UTR_3_DELETED	The variant deletes an exon which is in the 3'UTR of the transcript	MODERATE
5_prime_UTR_variant	UTR_5_PRIME	Variant hits 5'UTR region	MODIFIER
5_prime_UTR_truncation + exon_loss_variant	UTR_5_DELETED	The variant deletes an exon which is in the 5'UTR of the transcript	MODERATE
sequence_feature + exon_loss_variant	NEXT_PROT	A 'NextProt' based annotation. Details are provided in the 'feature type' sub-field (ANN), or in the effect details (EFF).	MODERATE
