# Supplementary material for: RNA-Seq Analysis Provides the First Insights into the Phylogenetic Relationship and Interspecific Variation between Agropyron cristatum and Wheat
Source: Front Plant Sci. 2017 Sep 21;8:1644. doi: 10.3389/fpls.2017.01644 (PMC5613732; doi:10.3389/fpls.2017.01644)
Supplement: Table S4 — Primer sequences and chromosomes of SNP markers for validation by KASP assay. [file Table4.XLSX]

## Sheet: Sheet1
Table S4 Primer sequences of SNP markers for validation by KASP assay in wheat lines
SNP	Allele-1	Allele-2	Chromosomal location	Allele-1 primer	Allele-2 primer	Common primer
SNP-1	A	G	5P and 6P	CACTATGACTATAGCCCTTGGTAGAA	ACTATGACTATAGCCCTTGGTAGAG	CCAGTCATCCATAGTATCAAATAGATCATT
SNP-2	A	G	5P, 6P and 7P	AATAGCGCATAGCAGAGCCGCA	AGCGCATAGCAGAGCCGCG	CATATGATGGGAGTTGCCGGAGTAT
SNP-3	C	T	5P and 6P	CAAATAGGAACTAGCCAATCCATGG	CCAAATAGGAACTAGCCAATCCATGA	CAGGGACAACTTTTGTAACTTCTTGGTAT
SNP-4	G	C	6P and 7P	AGAGCTACAAAAGTCCATAGACCG	AGAGCTACAAAAGTCCATAGACCC	CAAGGAGATTTTACTCGTTGGTGTCAATT
SNP-5	T	C	1P	CCGGGTTGATGACCTCAACA	CCGGGTTGATGACCTCAACG	GCCAACAAGCACTTCTTCGAGAAGAT
SNP-6	A	G		TTGCTCGGTTTCTGCCCCACA	GCTCGGTTTCTGCCCCACG	CTCCAAAAACACCACTGTTTGCATGTA
SNP-7	C	T	1P	CCGGGTACAGCCCAATTGTTC	GTCCGGGTACAGCCCAATTGTTT	CACACTTGGGACATTCCGGTCAAT
SNP-8	G	A	3P	CTGAATTTCTTGGACTCAGCATC	CTCTGAATTTCTTGGACTCAGCATT	TTTCTGCACCTGATGTTGATTGGAGTTAT
SNP-9	C	T	5P	GCGAAATAACTCAGAAACATGAGCG	GGCGAAATAACTCAGAAACATGAGCA	TGAGATAGTTGCAGCGGCTATGGTT
SNP-10	G	A		GCGGCGGCGGCGGCG	GCGGCGGCGGCGGCA	GCGCTCAGCCGCCGCTTCTT
SNP-11	G	A	5P	AGATGCCGAAAAACTTCACCCTTAG	AAGATGCCGAAAAACTTCACCCTTAA	AACAAGAGCACGCCCACATGTGTA
SNP-12	A	G		GGCACACGTTCACCTTCACCT	GGCACACGTTCACCTTCACCC	TGGGCATGATGAACAACTGCTGGTT
SNP-13	T	C	7P	GATCCTCTTGTCCTTGATGAACTCA	ATCCTCTTGTCCTTGATGAACTCG	TTGAGGAATCGCTGAAGCTGGCATA
SNP-14	C	G		GCGCAGGGGCTCTCCTGG	GCGCAGGGGCTCTCCTGC	CCTGCTTCTACCGCGCCAAGAT
SNP-15	C	T	7P	CACTCTATGGATTTGACCCTCCG	CACTCTATGGATTTGACCCTCCA	AGCTGCAGCAGCCACCGTGTT
SNP-16	G	C	7P	CGGGTTGGTCTCGCGGAAG	CGGGTTGGTCTCGCGGAAC	CCTGGCCGCCGCCTCCAT
SNP-17	G	C	7P	GCAGCGGCGCCCACGTC	GCAGCGGCGCCCACGTG	ACTGGTCGAGGTAGCGGAGGAA
SNP-18	G	A	5P	CCAGAGAATATCTTACTTCATAGAGAC	GCCAGAGAATATCTTACTTCATAGAGAT	GCAAGATAAATCAAAGTCTGTCAGGGATA
SNP-19	T	G		CGATAACTTGATGGAGAAAGCACCA	GATAACTTGATGGAGAAAGCACCC	GTGATGAACTTCCCTGTCCTTCCTA
SNP-20	G	T	Undetermined	GCCGTCGGTCGGCCCC	CTGCCGTCGGTCGGCCCA	AGAAGTAGCACACGCGCCGCTT
SNP-21	C	G	2P and 5P	CGGACGACCCGGATCTCG	CGGACGACCCGGATCTCC	GGGTGGCGGACGGCTCCAT
SNP-22	C	G	2P	CGCGGGCGAGGTCCACC	CGCGGGCGAGGTCCACG	CGTGCGTGGACGCGGGCAA
SNP-23	T	G	1P	ATGGTGATCTTGTTCTTCTGCCCA	GGTGATCTTGTTCTTCTGCCCC	TGAACGTGTCGGCGGAGGACAA
SNP-24	A	G	1P	GCCCCGTCGTCTTGTCCTCT	CCCCGTCGTCTTGTCCTCC	TCGACGCCAACGGCATCCTGAA
SNP-25	T	G	1P	CCGTCGTCTTGTCCTCCGCA	CGTCGTCTTGTCCTCCGCC	TCGACGCCAACGGCATCCTGAA
SNP-26	A	G		GTATTCTCAAAATTTCTACAACCAATGTGTT	ATTCTCAAAATTTCTACAACCAATGTGTC	CCAATAAGATTTGTATTGCTTCCAGAAGTT
SNP-27	T	C		AGAGTCTTGAACTCATCCCACTCA	GAGTCTTGAACTCATCCCACTCG	GGATGCCCATGGCATCTGCATCAT
SNP-28	G	T	5P	AAGTTCCTGAACGCCAGCGTG	CAAGTTCCTGAACGCCAGCGTT	CAGGTTCAGGATGTCCTTCTGGAA
SNP-29	T	G		CCACCGGCGGGTGGCCA	CACCGGCGGGTGGCCC	GTTGAAGCAGTAGCCCCACGAGTA
SNP-30	A	G		CGAAGGTTTGGGTGACTGT	CTCGAAGGTTTGGGTGACTGC	AGACGGCGCTGTGGTTCTGGAT
SNP-31	C	T		GCCCCTGCTCGGGGCC	CGCCCCTGCTCGGGGCT	GCTCGTCGACGGCGGGGAA
SNP-32	A	G	3P	AAACCTCGAGTCACCAGATGCATAA	CCTCGAGTCACCAGATGCATAG	AAGGCTGCTCTTGAAGTGGGTTCTT
SNP-33	A	G	7P	CAATGGTGGCTACAGTGCCTTGT	AATGGTGGCTACAGTGCCTTGC	CAGCATGCTGGCGTCGAGGATA
SNP-34	A	T	3P	CCGAAGAGCATCGTCATTTTGA	CTCCGAAGAGCATCGTCATTTTGT	CCAGCTTCTTGCTTTATTACAACTCGATA
SNP-35	G	C	3P	CGGCATTGTCCTCCTGGACG	CGGCATTGTCCTCCTGGACC	GAGCAGGCGATCGAGTACGTGAA
SNP-36	A	G		ATGGTGGGCAGGTTGACGACA	GGTGGGCAGGTTGACGACG	TAAACCTCACCCTCCGCCTCCT
SNP-37	T	G	5P	CAGTATGCCCACTCTGCAAGACA	AGTATGCCCACTCTGCAAGACC	AGAATGATCGAACCACGCCTCCAAT
SNP-38	C	T	5P	CATGCGGCGTAGGTACCCG	AACATGCGGCGTAGGTACCCA	CTGGCACTGGTGTTGCTCCCTA
SNP-39	C	T	5P	GATGTCAAAGTAGATGGTAGGAGC	TGATGTCAAAGTAGATGGTAGGAGT	CCACCAACTTCAACCCGGAAATCAT
SNP-40	T	C	4P	TCTCATCAGCAATCCTAACACAATGT	CTCATCAGCAATCCTAACACAATGC	TGATGAGGCAATCGAGGAGCAGAA
SNP-41	T	G	2P	CCACATTCTCAACCCTACGCA	CCACATTCTCAACCCTACGCC	CAGGGATCCCCGGGTTGGAAT
SNP-42	G	A	2P	CCAGATGACTGTCTCTCATTTACG	CCAGATGACTGTCTCTCATTTACA	GAAGGCACACTGCAAAATGGGGTAA
SNP-43	C	A		CACACTACCGAATGTCGTTCTCC	CACACTACCGAATGTCGTTCTCA	CACCCAGACTATGGATTCGATAATTGAAA
SNP-44	T	C	7P	GTAGGAGAGTTGCCACGCCAA	GTAGGAGAGTTGCCACGCCAG	GTGATCATCCCTTCTGTATTTCATGCATA
SNP-45	C	T	1P	TACTGAGTTGATGGACACCGAC	GTTACTGAGTTGATGGACACCGAT	GTCATCAGTCAATGATTGATTTGAGCGAA
SNP-46	T	C	7P	AAGAATGTGGAGTCTGAGGGTTCA	GAATGTGGAGTCTGAGGGTTCG	TGGAATCTTCAAGAAATGGGAGGTCAA
SNP-47	C	T	3P	GCGAAATAACTCAGAAACATGAGCG	GGCGAAATAACTCAGAAACATGAGCA	TGAGATAGTTGCAGCGGCTATGGTT
SNP-48	C	T	5P	GGAAGTATGTTCTGAGAATGAAAGAAG	AAGGAAGTATGTTCTGAGAATGAAAGAAA	GGAACGAGGGGACAAACTCTGTAT
SNP-49	A	G		AAGACGTTGCTAGCATCAAGAGGA	GACGTTGCTAGCATCAAGAGGG	CGGCAGCAACCTTTCTAACATGCTA
SNP-50	G	A		GCGGCGGCGGCGGCG	GCGGCGGCGGCGGCA	GCGCTCAGCCGCCGCTTCTT
SNP-51	C	G		GTAGTAGATGACGAGCGCGAAC	GTAGTAGATGACGAGCGCGAAG	GGCGGGCCCCGCCATCAT
SNP-52	A	G		GGCACACGTTCACCTTCACCT	GGCACACGTTCACCTTCACCC	TGGGCATGATGAACAACTGCTGGTT
SNP-53	T	C	7P	GATCCTCTTGTCCTTGATGAACTCA	ATCCTCTTGTCCTTGATGAACTCG	TTGAGGAATCGCTGAAGCTGGCATA
The 37 SNP loci that were validated successfully using a KASP assay are shown in bold and red.
Chromosomal location inferred by the genotyping of SNPs in additional lines of different P chromosomes.
