# Supplementary material for: RNA-Seq Analysis Provides the First Insights into the Phylogenetic Relationship and Interspecific Variation between Agropyron cristatum and Wheat
Source: Front Plant Sci. 2017 Sep 21;8:1644. doi: 10.3389/fpls.2017.01644 (PMC5613732; doi:10.3389/fpls.2017.01644)
Supplement: Table S5 — The distribution of the discovered variants in various genomic features. [file Table5.XLSX]

## Sheet: Sheet1
Table S5. The distribution of the discovered variants in various genomic features
Type	Count	Percent
One codon is changed, and one or more codons are deleted	3009	0.00136524
One codon is changed, and one or more codons are inserted	1192	0.000540833
One or more codons are deleted	1558	0.000706894
One or more codons are inserted	1290	0.000585297
Downstream of a gene (default length: 5K bases)	730523	0.331452
Insertion or deletion causes a frame shift	6140	0.00278583
Variant is in an intergenic region	376552	0.170849
Variant causes a codon that produces a different amino acid	163226	0.0740587
A variant in the 5′ UTR region produces a three-base sequence that can be a START codon	9211	0.0041792
Variant causes start codon to be mutated into a non-start codon	230	0.000104355
Variant causes a STOP codon	1584	0.00071869
Variant causes a stop codon to be mutated into a non-stop codon	353	0.000160163
Variant causes a codon that produces the same amino acid	220482	0.100037
Variant causes a start codon to be mutated into another start codon	1	4.53719e-07
Variant causes a stop codon to be mutated into another stop codon	191	8.66603e-05
Variant hits a transcript.	39345	0.0178516
Upstream of a gene (default length: 5K bases)	444836	0.20183
Variant deletes an exon that is in the 3′ UTR of the transcript	1	4.53719e-07
Variant hits the 3′ UTR region	140097	0.0635646
Variant hits the 5′ UTR region	64188	0.0291233
