# Supplementary material for: RNA-Seq Analysis Provides the First Insights into the Phylogenetic Relationship and Interspecific Variation between Agropyron cristatum and Wheat
Source: Front Plant Sci. 2017 Sep 21;8:1644. doi: 10.3389/fpls.2017.01644 (PMC5613732; doi:10.3389/fpls.2017.01644)
Supplement: File S2 — Detailed information on functional genes downloaded from GenBank (GenBank format). [file DataSheet2.XLSX]

## Sheet: File S2
LOCUS AAB23484 145 aa linear PLN 08-MAY-1993
	DEFINITION 15 kda organ-specific salt-induced protein [Oryza sativa].
	KEYWORDS .
	TITLE Characterization of a rice gene showing organ-specific expression in response to salt stress and drought
	COMMENT Method: conceptual translation with partial peptide sequencing.
LOCUS AF175769_1 1158 aa linear PLN 07-FEB-2001
	DEFINITION aminophospholipid flippase [Arabidopsis thaliana].
	KEYWORDS .
	TITLE Chilling tolerance in Arabidopsis involves ALA1, a member of a new family of putative aminophospholipid translocases
	COMMENT Method: conceptual translation supplied by author.
LOCUS SP1L3_ORYSJ 101 aa linear PLN 05-OCT-2016
	DEFINITION RecName: Full=Protein SPIRAL1-like 3.
	KEYWORDS Complete proteome; Microtubule; Reference proteome.
	TITLE The sequence of rice chromosomes 11 and 12, rich in disease resistance genes and recent gene duplications
	TITLE The map-based sequence of the rice genome
	TITLE The Rice Annotation Project Database (RAP-DB): 2008 update
	TITLE Improvement of the Oryza sativa Nipponbare reference genome using next generation sequence and optical map data
	TITLE The Genomes of Oryza sativa: a history of duplications
	TITLE Collection, mapping, and annotation of over 28,000 cDNA clones from japonica rice
	COMMENT [FUNCTION] Acts in maintaining the cortical microtubules organization essential for anisotropic cell growth. {ECO:0000250}. [SIMILARITY] Belongs to the SPIRAL1 family. {ECO:0000305}.
LOCUS TIF5_ORYSJ 185 aa linear PLN 05-OCT-2016
	DEFINITION RecName: Full=Protein TIFY 5; Short=OsTIFY5; AltName: Full=Jasmonate ZIM domain-containing protein 2; Short=OsJAZ2.
	KEYWORDS Complete proteome; Jasmonic acid signaling pathway; Reference; proteome; Transcription; Transcription regulation; Ubl conjugation.
	TITLE The map-based sequence of the rice genome
	TITLE The Rice Annotation Project Database (RAP-DB): 2008 update
	TITLE Improvement of the Oryza sativa Nipponbare reference genome using next generation sequence and optical map data
	TITLE Identification and expression profiling analysis of TIFY family genes involved in stress and phytohormone responses in rice
	COMMENT On Dec 11, 2015 this sequence version replaced gi:122167695. [FUNCTION] Repressor of jasmonate responses. {ECO:0000250|UniProtKB:Q7XPM8}. [INDUCTION] By abscisic acid (ABA), and drought and salt stresses. Down-regulated by jasmonate and wounding. {ECO:0000269|PubMed:19618278}. [DOMAIN] The jas domain (157-183) is required for interaction with COI1. {ECO:0000250|UniProtKB:Q7XPM8}. [PTM] Ub…
LOCUS BAH80027 158 aa linear PLN 19-SEP-2012
	DEFINITION putative transposon protein [Oryza sativa Indica Group].
	KEYWORDS .
	TITLE Comparative sequence analyses of the major quantitative trait locus phosphorus uptake 1 (Pup1) reveal a complex genetic structure
	TITLE Developing rice with high yield under phosphorus deficiency: Pup1 sequence to application
	TITLE The protein kinase Pstol1 from traditional rice confers tolerance of phosphorus deficiency
	COMMENT Pseudomolecule corresponding to the Pup1 locus as fine mapped in Nipponbare, and flanking regions Genes in Pup1 fine map region are named OsPup..-1 assembled from partial sequences of 3 Kasalath BAC clones (K0159D02, K0322B09, K0185A05) gene predictions as obtained through RiceGAAS on July 9, 2008 (http://RiceGAAS.dna.affrc.go.jp/) annotation preliminary based on Blastn in TIGR5, status A…
LOCUS MCC19_ARATH 303 aa linear PLN 05-OCT-2016
	DEFINITION RecName: Full=MATH domain and coiled-coil domain-containing protein At3g58250; AltName: Full=RTM3-like protein At3g58250.
	KEYWORDS Coiled coil; Complete proteome; Reference proteome.
	TITLE Sequence and analysis of chromosome 3 of the plant Arabidopsis thaliana
	TITLE RTM3, which controls long-distance movement of potyviruses, is a member of a new plant gene family encoding a meprin and TRAF homology domain-containing protein
	COMMENT On Jun 18, 2014 this sequence version replaced gi:75264610. [SIMILARITY] Contains 1 MATH domain. {ECO:0000255|PROSITE-ProRule:PRU00129}. [SEQUENCE CAUTION] Sequence=AEE79759.1; Type=Erroneous gene model prediction; Evidence={ECO:0000305}; Sequence=CAB68163.1; Type=Erroneous gene model prediction; Evidence={ECO:0000305}.
LOCUS DEF07_ARATH 82 aa linear PLN 05-OCT-2016
	DEFINITION RecName: Full=Defensin-like protein 7; AltName: Full=Low-molecular-weight cysteine-rich protein 75; Short=Protein LCR75; AltName: Full=Low-molecular-weight cysteine-rich protein 79; Short=Protein LCR79; Flags: Precursor.
	KEYWORDS Antimicrobial; Complete proteome; Disulfide bond; Fungicide; Plant; defense; Pyrrolidone carboxylic acid; Reference proteome; Secreted; Signal.
	TITLE Sequence and analysis of chromosome 2 of the plant Arabidopsis thaliana
	TITLE Small cysteine-rich peptides resembling antimicrobial peptides have been under-predicted in plants
	TITLE Two large Arabidopsis thaliana gene families are homologous to the Brassica gene superfamily that encodes pollen coat proteins and the male component of the self-incompatibility response
	TITLE Genome organization of more than 300 defensin-like genes in Arabidopsis
	COMMENT On Jul 28, 2009 this sequence version replaced gi:46396254. [SUBCELLULAR LOCATION] Secreted {ECO:0000250}. [TISSUE SPECIFICITY] Expressed in stems, roots, rosette leaves and flower buds. {ECO:0000269|PubMed:11437247}. [SIMILARITY] Belongs to the DEFL family. {ECO:0000305}.
LOCUS NP_001105543 399 aa linear PLN 04-FEB-2016
	DEFINITION protein LIGULELESS 1 [Zea mays].
	KEYWORDS RefSeq.
	TITLE Gene regulatory interactions at lateral organ boundaries in maize
	TITLE The Liguleless narrow mutation affects proximal-distal signaling and leaf growth
	TITLE Utility and distribution of conserved noncoding sequences in the grasses
	TITLE liguleless1 encodes a nuclear-localized protein required for induction of ligules and auricles during maize leaf organogenesis
	COMMENT VALIDATED REFSEQ: This record has undergone validation or preliminary review. The reference sequence was derived from AC209752.3. On Apr 1, 2015 this sequence version replaced gi:162463222. Sequence Note: The RefSeq transcript and protein were derived from genomic sequence to make the sequence consistent with the reference genome assembly. The genomic coordinates used for the transcript r…
LOCUS ABN13880 605 aa linear PLN 11-MAR-2008
	DEFINITION auxin-responsive GH3-8 protein [Oryza sativa Indica Group].
	KEYWORDS .
	TITLE Activation of the indole-3-acetic acid-amido synthetase GH3-8 suppresses expansin expression and promotes salicylate- and jasmonate-independent basal immunity in rice
	COMMENT Method: conceptual translation supplied by author.
LOCUS ADN93114 614 aa linear PLN 09-JAN-2011
	DEFINITION indole-3-acetic acid-amido synthetase [Oryza sativa Indica Group].
	KEYWORDS .
	TITLE Manipulating broad-spectrum disease resistance by suppressing pathogen-induced auxin accumulation in rice
	COMMENT Method: conceptual translation supplied by author.
LOCUS GH38_ORYSI 605 aa linear PLN 05-OCT-2016
	DEFINITION RecName: Full=Probable indole-3-acetic acid-amido synthetase GH3.8; AltName: Full=Auxin-responsive GH3-like protein 8; Short=OsGH3-8.
	KEYWORDS Complete proteome; Ligase; Reference proteome.
	TITLE The Genomes of Oryza sativa: a history of duplications
	TITLE OsMADS1, a rice MADS-box factor, controls differentiation of specific cell types in the lemma and palea and is an early-acting regulator of inner floral organs
	TITLE The auxin-responsive GH3 gene family in rice (Oryza sativa)
	COMMENT On Oct 19, 2007 this sequence version replaced gi:75142638. [FUNCTION] May catalyze the synthesis of indole-3-acetic acid (IAA)-amino acid conjugates, providing a mechanism for the plant to cope with the presence of excess auxin. {ECO:0000250}. [TISSUE SPECIFICITY] Expressed in the inner floral organs (lodicules, stamens and carpels) and at lower levels in lemmas and paleas. {ECO:0000269|…
LOCUS BAB16888 551 aa linear PLN 15-FEB-2008
	DEFINITION OsCDPK7 [Oryza sativa Japonica Group].
	KEYWORDS .
	TITLE Over-expression of a single Ca2+-dependent protein kinase confers both cold and salt/drought tolerance on rice plants
LOCUS CDPKB_ARATH 495 aa linear PLN 05-OCT-2016
	DEFINITION RecName: Full=Calcium-dependent protein kinase 11; AltName: Full=Calcium-dependent protein kinase isoform CDPK2; Short=AtCDPK2.
	KEYWORDS ATP-binding; Calcium; Complete proteome; Cytoplasm; Kinase; Metal-binding; Nucleotide-binding; Nucleus; Reference proteome; Repeat; Serine/threonine-protein kinase; Transferase.
	TITLE Two genes that encode Ca(2+)-dependent protein kinases are induced by drought and high-salt stresses in Arabidopsis thaliana
	TITLE Sequence and analysis of chromosome 1 of the plant Arabidopsis thaliana
	TITLE Empirical analysis of transcriptional activity in the Arabidopsis genome
	TITLE The CDPK superfamily of protein kinases
	TITLE Calcium signaling through protein kinases. The Arabidopsis calcium-dependent protein kinase gene family
	TITLE The Arabidopsis CDPK-SnRK superfamily of protein kinases
	TITLE A novel yeast two-hybrid approach to identify CDPK substrates: characterization of the interaction between AtCPK11 and AtDi19, a nuclear zinc finger protein
	TITLE Two calcium-dependent protein kinases, CPK4 and CPK11, regulate abscisic acid signal transduction in Arabidopsis
	COMMENT On May 6, 2011 this sequence version replaced gi:75319431. [FUNCTION] May play a role in signal transduction pathways that involve calcium as a second messenger. Functions as regulator of the calcium-mediated abscisic acid (ABA) signaling pathway. Phosphorylates ABA-responsive transcription factors ABF1 and ABF4 in vitro. {ECO:0000269|PubMed:17921317, ECO:0000269|PubMed:8078458}. [CATALYT…
LOCUS NP_001105752 510 aa linear PLN 13-AUG-2014
	DEFINITION calcium-dependent protein kinase ZmCPK11 [Zea mays].
	KEYWORDS RefSeq.
	TITLE ZmCPK11 is involved in abscisic acid-induced antioxidant defence and functions upstream of ZmMPK5 in abscisic acid signalling in maize
	TITLE Maize calcium-dependent protein kinase (ZmCPK11): local and systemic response to wounding, regulation by touch and components of jasmonate signaling
	TITLE Regulation of wound-responsive calcium-dependent protein kinase from maize (ZmCPK11) by phosphatidic acid
	TITLE The B73 maize genome: complexity, diversity, and dynamics
	TITLE Sequencing, mapping, and analysis of 27,455 maize full-length cDNAs
	TITLE A wound-responsive and phospholipid-regulated maize calcium-dependent protein kinase
	COMMENT PROVISIONAL REFSEQ: This record has not yet been subject to final NCBI review. The reference sequence was derived from AY301062.2. ##Evidence-Data-START## Transcript exon combination :: AY301062.2 [ECO:0000332] ##Evidence-Data-END##
LOCUS MAK3_ARATH 190 aa linear PLN 17-FEB-2016
	DEFINITION RecName: Full=N-alpha-acetyltransferase MAK3; AltName: Full=N-acetyltransferase MAK3 homolog; Short=AtMAK3; AltName: Full=Protein PHOTOSYNTHESIS ALTERED MUTANT 21.
	KEYWORDS Acyltransferase; Complete proteome; Cytoplasm; Reference proteome; Transferase.
	TITLE Sequence and analysis of chromosome 2 of the plant Arabidopsis thaliana
	TITLE Cytoplasmic N-terminal protein acetylation is required for efficient photosynthesis in Arabidopsis
	COMMENT On Sep 14, 2005 this sequence version replaced gi:7487966. [FUNCTION] Probably required for N-acetylation of some chloroplast precursor proteins and efficient accumulation of thylakoid multiprotein complexes. In yeast, can replace the NatC complex (composed of MAK3, MAK10 and MAK31) by acetylating N termini of endogenous proteins and the N-terminus Met of L-A virus Gag protein. However, t…
LOCUS UCRIA_ARATH 229 aa linear PLN 05-OCT-2016
	DEFINITION RecName: Full=Cytochrome b6-f complex iron-sulfur subunit, chloroplastic; AltName: Full=Plastohydroquinone:plastocyanin oxidoreductase iron-sulfur protein; AltName: Full=Proton gradient regulation protein 1; AltName: Full=Rieske iron-sulfur protein; Short=ISP; Short=RISP; Flags: Precursor.
	KEYWORDS 2Fe-2S; Alternative splicing; Chloroplast; Complete proteome; Disulfide bond; Electron transport; Iron; Iron-sulfur; Membrane; Metal-binding; Oxidoreductase; Phosphoprotein; Plastid; Reference; proteome; Thylakoid; Transit peptide; Transmembrane; Transmembrane; helix; Transport.
	TITLE Tissue-specific, light-regulated and plastid-regulated expression of the single-copy nuclear gene encoding the chloroplast Rieske FeS protein of Arabidopsis thaliana
	TITLE Sequence and analysis of chromosome 4 of the plant Arabidopsis thaliana
	TITLE Empirical analysis of transcriptional activity in the Arabidopsis genome
	TITLE Cytochrome b(6)f mutation specifically affects thermal dissipation of absorbed light energy in Arabidopsis
	TITLE Single point mutation in the Rieske iron-sulfur subunit of cytochrome b6/f leads to an altered pH dependence of plastoquinol oxidation in Arabidopsis
	TITLE Knock-out of the genes coding for the Rieske protein and the ATP-synthase delta-subunit of Arabidopsis. Effects on photosynthesis, thylakoid protein composition, and nuclear chloroplast gene expression
	TITLE Identification of phosphoproteins in Arabidopsis thaliana leaves using polyethylene glycol fractionation, immobilized metal-ion affinity chromatography, two-dimensional gel electrophoresis and mass spectrometry
	TITLE PGRL1 is the elusive ferredoxin-plastoquinone reductase in photosynthetic cyclic electron flow
	COMMENT On or before Jul 5, 2005 this sequence version replaced gi:25282517, gi:1076378. [FUNCTION] Essential protein for photoautotrophism. Confers resistance to photo-oxidative damages by contributing to the thermal dissipation of light energy and to lumenal acidification (increase of pH gradient). Component of the cytochrome b6-f complex, which mediates electron transfer between photosystem II…
LOCUS AIU34630 767 aa linear PLN 27-OCT-2014
	DEFINITION hyperosmolality-gated Ca2+ permeable channel 1.3 [Oryza sativa].
	KEYWORDS .
	TITLE OSCA1 mediates osmotic-stress-evoked Ca2+ increases vital for osmosensing in Arabidopsis
LOCUS AF191302_1 174 aa linear PLN 06-JAN-2000
	DEFINITION RTM1 [Arabidopsis thaliana].
	KEYWORDS .
	TITLE Cloning of the Arabidopsis RTM1 gene, which controls restriction of long-distance movement of tobacco etch virus
	COMMENT Method: conceptual translation supplied by author.
LOCUS JAL1_ARATH 174 aa linear PLN 05-OCT-2016
	DEFINITION RecName: Full=Protein RESTRICTED TEV MOVEMENT 1; AltName: Full=Jacalin-related lectin 1; AltName: Full=Restricted tobacco etch virus movement protein 1.
	KEYWORDS Complete proteome; Cytoplasm; Lectin; Plant defense; Reference; proteome.
	TITLE Cloning of the Arabidopsis RTM1 gene, which controls restriction of long-distance movement of tobacco etch virus
	TITLE Adaptation of tobacco etch potyvirus to a susceptible ecotype of Arabidopsis thaliana capacitates it for systemic infection of resistant ecotypes
	TITLE The RTM resistance to potyviruses in Arabidopsis thaliana: natural variation of the RTM genes and evidence for the implication of additional genes
	TITLE Sequence and analysis of chromosome 1 of the plant Arabidopsis thaliana
	TITLE Empirical analysis of transcriptional activity in the Arabidopsis genome
	TITLE Identification and characterization of a locus (RTM1) that restricts long-distance movement of tobacco etch virus in Arabidopsis thaliana
	TITLE Selectable viruses and altered susceptibility mutants in Arabidopsis thaliana
	TITLE Arabidopsis RTM2 gene is necessary for specific restriction of tobacco etch virus and encodes an unusual small heat shock-like protein
	TITLE Arabidopsis RTM1 and RTM2 genes function in phloem to restrict long-distance movement of tobacco etch virus
	TITLE Antagonistic jacalin-related lectins regulate the size of ER body-type beta-glucosidase complexes in Arabidopsis thaliana
	TITLE RTM3, which controls long-distance movement of potyviruses, is a member of a new plant gene family encoding a meprin and TRAF homology domain-containing protein
	TITLE Plant development. Arabidopsis NAC45/86 direct sieve element morphogenesis culminating in enucleation
	COMMENT On or before May 16, 2014 this sequence version replaced gi:75166390, gi:25376728. [FUNCTION] Required for the restriction of long-distance movement of the pathogenic tobacco etch virus (TEV) without causing a hypersensitive response or inducing systemic acquired resistance. {ECO:0000269|PubMed:10618445, ECO:0000269|PubMed:10760245, ECO:0000269|PubMed:20478894, ECO:0000269|PubMed:22723957…
LOCUS AEZ03761 206 aa linear PLN 10-FEB-2012
	DEFINITION cytochrome c biogenesis B (mitochondrion) [Oryza sativa Indica Group].
	KEYWORDS .
	TITLE A reevaluation of rice mitochondrial evolution based on the complete sequence of male-fertile and male-sterile mitochondrial genomes
	COMMENT Method: conceptual translation supplied by author.
LOCUS CSPLP_ORYSJ 182 aa linear PLN 05-OCT-2016
	DEFINITION RecName: Full=CASP-like protein 4C1; Short=OsCASPL4C1.
	KEYWORDS Cell membrane; Complete proteome; Membrane; Reference proteome; Transmembrane; Transmembrane helix.
	TITLE The sequence of rice chromosomes 11 and 12, rich in disease resistance genes and recent gene duplications
	TITLE The map-based sequence of the rice genome
	TITLE The Rice Annotation Project Database (RAP-DB): 2008 update
	TITLE Improvement of the Oryza sativa Nipponbare reference genome using next generation sequence and optical map data
	TITLE Functional and Evolutionary Analysis of the CASPARIAN STRIP MEMBRANE DOMAIN PROTEIN Family
	COMMENT [SUBUNIT] Homodimer and heterodimers. {ECO:0000250}. [SUBCELLULAR LOCATION] Cell membrane {ECO:0000250}; Multi-pass membrane protein {ECO:0000250}. [SIMILARITY] Belongs to the Casparian strip membrane proteins (CASP) family. {ECO:0000305}.
LOCUS ABY79206 547 aa linear PLN 01-APR-2008
	DEFINITION (E)-beta-caryophyllene synthase [Zea mays].
	KEYWORDS .
	TITLE A maize (E)-beta-caryophyllene synthase implicated in indirect defense responses against herbivores is not expressed in most American maize varieties
LOCUS BAH80079 1111 aa linear PLN 19-SEP-2012
	DEFINITION putative retrotransposon protein [Oryza sativa Indica Group].
	KEYWORDS .
	TITLE Comparative sequence analyses of the major quantitative trait locus phosphorus uptake 1 (Pup1) reveal a complex genetic structure
	TITLE Developing rice with high yield under phosphorus deficiency: Pup1 sequence to application
	TITLE The protein kinase Pstol1 from traditional rice confers tolerance of phosphorus deficiency
	COMMENT Pseudomolecule corresponding to the Pup1 locus as fine mapped in Nipponbare, and flanking regions Genes in Pup1 fine map region are named OsPup..-1 assembled from partial sequences of 3 Kasalath BAC clones (K0159D02, K0322B09, K0185A05) gene predictions as obtained through RiceGAAS on July 9, 2008 (http://RiceGAAS.dna.affrc.go.jp/) annotation preliminary based on Blastn in TIGR5, status A…
LOCUS AAB95208 219 aa linear PLN 20-JAN-2006
	DEFINITION non-race specific disease resistance protein [Arabidopsis thaliana].
	KEYWORDS .
	TITLE NDR1, a pathogen-induced component required for Arabidopsis disease resistance
	TITLE Overexpression of the plasma membrane-localized NDR1 protein results in enhanced bacterial disease resistance in Arabidopsis thaliana
	COMMENT Method: conceptual translation supplied by author.
LOCUS PLA13_ARATH 484 aa linear PLN 05-OCT-2016
	DEFINITION RecName: Full=Phospholipase A1-Ialpha2, chloroplastic; Flags: Precursor.
	KEYWORDS Chloroplast; Complete proteome; Hydrolase; Lipid degradation; Lipid; metabolism; Plastid; Reference proteome; Transit peptide.
	TITLE Sequence and analysis of chromosome 2 of the plant Arabidopsis thaliana
	TITLE Phospholipid-derived signaling mediated by phospholipase A in plants
	TITLE Characterization of a plastid triacylglycerol lipase from Arabidopsis
	TITLE Cooperation and functional diversification of two closely related galactolipase genes for jasmonate biosynthesis
	TITLE Enzymatic characterization of class I DAD1-like acylhydrolase members targeted to chloroplast in Arabidopsis
	TITLE DONGLE and DEFECTIVE IN ANTHER DEHISCENCE1 lipases are not essential for wound- and pathogen-induced jasmonate biosynthesis: redundant lipases contribute to jasmonate formation
	COMMENT On Sep 14, 2005 this sequence version replaced gi:25408176. [FUNCTION] Acylhydrolase that catalyzes the hydrolysis of phosphatidylcholine at the sn-1 position. Has a strong galactolipase activity toward monogalactosyldiacylglycerol (MGDG) and digalactosyldiacylglycerol (DGDG). Low triacylglycerol (TAG) lipase activity. Plays a role in plant growth and in leaf senescence. {ECO:0000269|PubM…
LOCUS DAA05641 271 aa linear PLN 17-MAR-2006
	DEFINITION TPA_inf: WRKY transcription factor 79 [Oryza sativa (japonica cultivar-group)].
	KEYWORDS Third Party Data; TPA; TPA:inferential.
	TITLE Annotations and Functional Analyses of the Rice WRKY Gene Superfamily Reveal Positive and Negative Regulators of Abscisic Acid Signaling in Aleurone Cells
	COMMENT Method: conceptual translation supplied by author.
LOCUS PUMP1_ARATH 306 aa linear PLN 02-NOV-2016
	DEFINITION RecName: Full=Mitochondrial uncoupling protein 1; Short=AtPUMP1.
	KEYWORDS Complete proteome; Membrane; Mitochondrion; Mitochondrion inner; membrane; Reference proteome; Repeat; Stress response; Transmembrane; Transmembrane helix; Transport.
	TITLE AtPUMP: an Arabidopsis gene encoding a plant uncoupling mitochondrial protein
	TITLE Direct Submission
	TITLE Direct Submission
	TITLE Sequence and analysis of chromosome 3 of the plant Arabidopsis thaliana
	TITLE Direct Submission
	TITLE Empirical analysis of transcriptional activity in the Arabidopsis genome
	TITLE Direct Submission
	TITLE Functional reconstitution of Arabidopsis thaliana plant uncoupling mitochondrial protein (AtPUMP1) expressed in Escherichia coli
	TITLE Overexpression of plant uncoupling mitochondrial protein in transgenic tobacco increases tolerance to oxidative stress
	TITLE Stress-induced co-expression of alternative respiratory chain components in Arabidopsis thaliana
	TITLE The plant energy-dissipating mitochondrial systems: depicting the genomic structure and the expression profiles of the gene families of uncoupling protein and alternative oxidase in monocots and dicots
	TITLE Mitochondrial uncoupling protein is required for efficient photosynthesis
	TITLE Mutational analysis of Arabidopsis thaliana plant uncoupling mitochondrial protein
	TITLE Multidimensional protein identification technology (MudPIT) analysis of ubiquitinated proteins in plants
	TITLE Differential gene expression profiles of the mitochondrial respiratory components in illuminated Arabidopsis leaves
	TITLE Genetically modified Arabidopsis thaliana cells reveal the involvement of the mitochondrial fatty acid composition in membrane basal and uncoupling protein-mediated proton leaks
	TITLE An Arabidopsis mitochondrial uncoupling protein confers tolerance to drought and salt stress in transgenic tobacco plants
	COMMENT On or before Nov 30, 2012 this sequence version replaced gi:75278440, gi:75283559, gi:11277068. [FUNCTION] PUMPS are mitochondrial transporter proteins that create proton leaks across the inner mitochondrial membrane, thus uncoupling oxidative phosphorylation. This leads to a decrease in the efficiency of oxidative phosphorylation and an increase in heat production. Is involved in protect…
LOCUS GPX3_ARATH 206 aa linear PLN 17-FEB-2016
	DEFINITION RecName: Full=Probable glutathione peroxidase 3, mitochondrial; Flags: Precursor.
	KEYWORDS Abscisic acid signaling pathway; Complete proteome; Mitochondrion; Oxidoreductase; Peroxidase; Reference proteome; Stress response; Transit peptide.
	TITLE Sequence and analysis of chromosome 2 of the plant Arabidopsis thaliana
	TITLE Empirical analysis of transcriptional activity in the Arabidopsis genome
	TITLE Glutathione peroxidase genes in Arabidopsis are ubiquitous and regulated by abiotic stresses through diverse signaling pathways
	TITLE An Arabidopsis glutathione peroxidase functions as both a redox transducer and a scavenger in abscisic acid and drought stress responses
	COMMENT On Jan 26, 2006 this sequence version replaced gi:25285636. [FUNCTION] May constitute a glutathione peroxidase-like protective system against oxidative stresses. Involved positively in abscisic acid (ABA) signaling pathway that regulates numerous ABA responses, such as stomatal closure, seed germination and inhibition of vegetative growth. Oxidizes and represses target proteins (e.g. the …
LOCUS BURPB_ORYSJ 328 aa linear PLN 07-SEP-2016
	DEFINITION RecName: Full=BURP domain-containing protein 11; Short=OsBURP11.
	KEYWORDS Complete proteome; Reference proteome.
	TITLE The map-based sequence of the rice genome
	TITLE The Rice Annotation Project Database (RAP-DB): 2008 update
	TITLE Improvement of the Oryza sativa Nipponbare reference genome using next generation sequence and optical map data
	TITLE Collection, mapping, and annotation of over 28,000 cDNA clones from japonica rice
	TITLE Genome-wide identification of BURP domain-containing genes in rice reveals a gene family with diverse structures and responses to abiotic stresses
	COMMENT On May 26, 2009 this sequence version replaced gi:122168331. [TISSUE SPECIFICITY] Expressed in roots. {ECO:0000269|PubMed:19363683}. [SIMILARITY] Contains 1 BURP domain. {ECO:0000255|PROSITE-ProRule:PRU00604}. [CAUTION] Lacks the conserved signal peptide, which is one of the features of the BURP domain-containing proteins. {ECO:0000305}. [SEQUENCE CAUTION] Sequence=BAF19373.1; Type=Errone…
LOCUS AAPT1_ARATH 389 aa linear PLN 05-OCT-2016
	DEFINITION RecName: Full=Choline/ethanolaminephosphotransferase 1; AltName: Full=Aminoalcohol phosphotransferase 1; Short=AtAAPT1.
	KEYWORDS Alternative splicing; Complete proteome; Lipid biosynthesis; Lipid; metabolism; Magnesium; Manganese; Membrane; Metal-binding; Phospholipid biosynthesis; Phospholipid metabolism; Reference; proteome; Transferase; Transmembrane; Transmembrane helix.
	TITLE Characterization of aminoalcoholphosphotransferases from Arabidopsis thaliana and soybean
	TITLE Sequence and analysis of chromosome 1 of the plant Arabidopsis thaliana
	TITLE Empirical analysis of transcriptional activity in the Arabidopsis genome
	COMMENT On Sep 14, 2005 this sequence version replaced gi:25346060. [FUNCTION] Catalyzes both phosphatidylcholine and phosphatidylethanolamine biosynthesis from CDP-choline and CDP-ethanolamine, respectively. Has a higher cholinephosphotransferase activity than ethanolaminephosphotransferase activity. {ECO:0000269|Ref.1}. [CATALYTIC ACTIVITY] CDP-ethanolamine + 1,2-diacyl-sn-glycerol = CMP + a ph…
LOCUS AF435651_1 456 aa linear PLN 26-JUL-2016
	DEFINITION CSLF2, partial [Oryza sativa].
	KEYWORDS .
	TITLE Cellulose synthase-like genes of rice
	COMMENT Method: conceptual translation supplied by author.
LOCUS CSLF4_ORYSJ 897 aa linear PLN 05-OCT-2016
	DEFINITION RecName: Full=Mixed-linked glucan synthase 4; AltName: Full=1,3;1,4-beta-D-glucan synthase 4; AltName: Full=Cellulose synthase-like protein F4; AltName: Full=OsCslF4.
	KEYWORDS Cell wall biogenesis/degradation; Complete proteome; Glycosyltransferase; Golgi apparatus; Membrane; Reference proteome; Transferase; Transmembrane; Transmembrane helix.
	TITLE Cellulose synthase-like genes of rice
	TITLE The map-based sequence of the rice genome
	TITLE The Rice Annotation Project Database (RAP-DB): 2008 update
	TITLE Improvement of the Oryza sativa Nipponbare reference genome using next generation sequence and optical map data
	TITLE Cellulose synthase-like CslF genes mediate the synthesis of cell wall (1,3;1,4)-beta-D-glucans
	COMMENT On Apr 3, 2008 this sequence version replaced gi:75164160. [FUNCTION] Catalyzes both beta-1,3 and beta-1,4 glycosidic linkage on beta-D-glucan. Essential for (1,3;1,4)-beta-D-glucans synthesis in grasses and cereals (Poaceae). The mixed-linked glucans (which are not present in walls of dicotyledons or most other monocotyledonous plants) are particularly important constituents of the walls…
LOCUS APY3_ORYSJ 451 aa linear PLN 05-OCT-2016
	DEFINITION RecName: Full=Probable apyrase 3; Short=OsAPY3; AltName: Full=ATP-diphosphatase; AltName: Full=ATP-diphosphohydrolase; AltName: Full=Adenosine diphosphatase; Short=ADPase; Flags: Precursor.
	KEYWORDS ATP-binding; Calcium; Complete proteome; Glycoprotein; Hydrolase; Nucleotide-binding; Reference proteome; Secreted; Signal.
	TITLE The sequence of rice chromosomes 11 and 12, rich in disease resistance genes and recent gene duplications
	TITLE The map-based sequence of the rice genome
	TITLE The Rice Annotation Project Database (RAP-DB): 2008 update
	TITLE Improvement of the Oryza sativa Nipponbare reference genome using next generation sequence and optical map data
	TITLE The Genomes of Oryza sativa: a history of duplications
	TITLE Collection, mapping, and annotation of over 28,000 cDNA clones from japonica rice
	COMMENT [FUNCTION] Catalyzes the hydrolysis of phosphoanhydride bonds of nucleoside tri- and di-phosphates. {ECO:0000250}. [CATALYTIC ACTIVITY] A nucleoside 5'-triphosphate + 2 H(2)O = a nucleoside 5'-phosphate + 2 phosphate. [COFACTOR] Name=Ca(2+); Xref=ChEBI:CHEBI:29108; Evidence={ECO:0000250}. [SUBCELLULAR LOCATION] Secreted {ECO:0000305}. [SIMILARITY] Belongs to the GDA1/CD39 NTPase family. {…
LOCUS NP_001105851 127 aa linear PLN 04-FEB-2016
	DEFINITION cystatin 8 precursor [Zea mays].
	KEYWORDS RefSeq.
	TITLE The B73 maize genome: complexity, diversity, and dynamics
	TITLE Maize cystatins respond to developmental cues, cold stress and drought
	COMMENT PROVISIONAL REFSEQ: This record has not yet been subject to final NCBI review. The reference sequence was derived from BN000515.1. ##Evidence-Data-START## Transcript exon combination :: BN000515.1 [ECO:0000332] ##Evidence-Data-END##
LOCUS CAPP1_MAIZE 970 aa linear PLN 05-OCT-2016
	DEFINITION RecName: Full=Phosphoenolpyruvate carboxylase 1; Short=PEPC 1; Short=PEPCase 1.
	KEYWORDS 3D-structure; Allosteric enzyme; Carbon dioxide fixation; Complete; proteome; Cytoplasm; Direct protein sequencing; Lyase; Magnesium; Phosphoprotein; Photosynthesis; Reference proteome.
	TITLE Structure and expression of the maize gene encoding the phosphoenolpyruvate carboxylase isozyme involved in C4 photosynthesis
	TITLE Cloning and sequence analysis of cDNA encoding active phosphoenolpyruvate carboxylase of the C4-pathway from maize
	TITLE Complete structure of the gene for phosphoenolpyruvate carboxylase from maize
	TITLE Maize phosphoenolpyruvate carboxylase involved in C4 photosynthesis: nucleotide sequence analysis of the 5' flanking region of the gene
	TITLE Further analysis of cDNA clones for maize phosphoenolpyruvate carboxylase involved in C4 photosynthesis. Nucleotide sequence of entire open reading frame and evidence for polyadenylation of mRNA at multiple sites in vivo
	TITLE Isolation and sequence of an active-site peptide from maize leaf phosphoenolpyruvate carboxylase inactivated by pyridoxal 5'-phosphate
	TITLE In vivo regulatory phosphorylation site in c(4)-leaf phosphoenolpyruvate carboxylase from maize and sorghum
	TITLE Crystal structures of C4 form maize and quaternary complex of E. coli phosphoenolpyruvate carboxylases
	COMMENT [FUNCTION] Through the carboxylation of phosphoenolpyruvate (PEP) it forms oxaloacetate, a four-carbon dicarboxylic acid source for the tricarboxylic acid cycle. [CATALYTIC ACTIVITY] Phosphate + oxaloacetate = H(2)O + phosphoenolpyruvate + HCO(3)(-). [COFACTOR] Name=Mg(2+); Xref=ChEBI:CHEBI:18420; Evidence={ECO:0000250}. [ENZYME REGULATION] By light-reversible phosphorylation. [PATHWAY] P…
LOCUS RH42_ARATH 1166 aa linear PLN 05-OCT-2016
	DEFINITION RecName: Full=DEAD-box ATP-dependent RNA helicase 42; AltName: Full=DEAD-box RNA helicase RCF1; AltName: Full=REGULATOR OF CBF GENE EXPRESSION 1.
	KEYWORDS Alternative splicing; ATP-binding; Coiled coil; Complete proteome; Helicase; Hydrolase; Nucleotide-binding; Nucleus; Phosphoprotein; Reference proteome; RNA-binding.
	TITLE Sequence and analysis of chromosome 1 of the plant Arabidopsis thaliana
	TITLE Empirical analysis of transcriptional activity in the Arabidopsis genome
	TITLE DEAD-box RNA helicases in Arabidopsis thaliana: establishing a link between quantitative expression, gene structure and evolution of a family of genes
	TITLE Large-scale Arabidopsis phosphoproteome profiling reveals novel chloroplast kinase substrates and phosphorylation networks
	TITLE Genome-wide comparative in silico analysis of the RNA helicase gene family in Zea mays and Glycine max: a comparison with Arabidopsis and Oryza sativa
	TITLE A DEAD box RNA helicase is critical for pre-mRNA splicing, cold-responsive gene regulation, and cold tolerance in Arabidopsis
	COMMENT On or before Jun 13, 2006 this sequence version replaced gi:75337875, gi:75329082. [FUNCTION] Helicase required for pre-mRNA splicing, cold-responsive gene regulation and cold tolerance. {ECO:0000269|PubMed:23371945}. [CATALYTIC ACTIVITY] ATP + H(2)O = ADP + phosphate. [SUBCELLULAR LOCATION] Nucleus {ECO:0000269|PubMed:23371945}. [ALTERNATIVE PRODUCTS] Event=Alternative splicing; Named is…
LOCUS PSBC_ARATH 473 aa linear PLN 05-OCT-2016
	DEFINITION RecName: Full=Photosystem II CP43 reaction center protein; AltName: Full=PSII 43 kDa protein; AltName: Full=Protein CP-43; Flags: Precursor.
	KEYWORDS Acetylation; Chlorophyll; Chloroplast; Chromophore; Complete; proteome; Direct protein sequencing; Manganese; Membrane; Metal-binding; Phosphoprotein; Photosynthesis; Photosystem II; Plastid; Reference proteome; Thylakoid; Transmembrane; Transmembrane helix.
	TITLE Complete structure of the chloroplast genome of Arabidopsis thaliana
	TITLE Mass spectrometric resolution of reversible protein phosphorylation in photosynthetic membranes of Arabidopsis thaliana
	TITLE LPA2 is required for efficient assembly of photosystem II in Arabidopsis thaliana
	TITLE Phosphoproteomic analysis of nuclei-enriched fractions from Arabidopsis thaliana
	TITLE Large-scale Arabidopsis phosphoproteome profiling reveals novel chloroplast kinase substrates and phosphorylation networks
	TITLE The Arabidopsis thylakoid protein PAM68 is required for efficient D1 biogenesis and photosystem II assembly
	TITLE Cooperation of LPA3 and LPA2 is essential for photosystem II assembly in Arabidopsis
	TITLE Comparative large scale characterization of plant versus mammal proteins reveals similar and idiosyncratic N-alpha-acetylation features
	TITLE HYPERSENSITIVE TO HIGH LIGHT1 interacts with LOW QUANTUM YIELD OF PHOTOSYSTEM II1 and functions in protection of photosystem II from photodamage in Arabidopsis
	COMMENT On Jan 27, 2012 this sequence version replaced gi:172045852. [FUNCTION] One of the components of the core complex of photosystem II (PSII). It binds chlorophyll and helps catalyze the primary light-induced photochemical processes of PSII. PSII is a light-driven water:plastoquinone oxidoreductase, using light energy to abstract electrons from H(2)O, generating O(2) and a proton gradient su…
LOCUS PSBD_ARATH 353 aa linear PLN 17-FEB-2016
	DEFINITION RecName: Full=Photosystem II D2 protein; Short=PSII D2 protein; AltName: Full=Photosystem Q(A) protein.
	KEYWORDS Acetylation; Chlorophyll; Chloroplast; Chromophore; Complete; proteome; Direct protein sequencing; Electron transport; Iron; Magnesium; Membrane; Metal-binding; Oxidoreductase; Phosphoprotein; Photosynthesis; Photosystem II; Plastid; Reference proteome; Thylakoid; Transmembrane; Transmembrane helix; Transport.
	TITLE Complete structure of the chloroplast genome of Arabidopsis thaliana
	TITLE Mass spectrometric resolution of reversible protein phosphorylation in photosynthetic membranes of Arabidopsis thaliana
	TITLE The Arabidopsis thylakoid protein PAM68 is required for efficient D1 biogenesis and photosystem II assembly
	COMMENT [FUNCTION] Photosystem II (PSII) is a light-driven water: plastoquinone oxidoreductase that uses light energy to abstract electrons from H(2)O, generating O(2) and a proton gradient subsequently used for ATP formation. It consists of a core antenna complex that captures photons, and an electron transfer chain that converts photonic excitation into a charge separation. The D1/D2 (PsbA/PsbA…
LOCUS LWD1_ARATH 346 aa linear PLN 05-OCT-2016
	DEFINITION RecName: Full=WD repeat-containing protein LWD1; AltName: Full=Protein ANTHOCYANIN 11-A; Short=AtAN11-A; AltName: Full=Protein LIGHT-REGULATED WD1; AltName: Full=WD repeat-containing protein AN11-A.
	KEYWORDS Acetylation; Biological rhythms; Complete proteome; Nucleus; Reference proteome; Repeat; Sensory transduction; WD repeat.
	TITLE The an11 locus controlling flower pigmentation in petunia encodes a novel WD-repeat protein conserved in yeast, plants, and animals
	TITLE Sequence and analysis of chromosome 1 of the plant Arabidopsis thaliana
	TITLE Empirical analysis of transcriptional activity in the Arabidopsis genome
	TITLE Two new clock proteins, LWD1 and LWD2, regulate Arabidopsis photoperiodic flowering
	TITLE LIGHT-REGULATED WD1 and PSEUDO-RESPONSE REGULATOR9 form a positive feedback regulatory loop in the Arabidopsis circadian clock
	COMMENT On or before Feb 15, 2009 this sequence version replaced gi:75318246, gi:75329894, gi:25518671. [FUNCTION] Clock protein essential for the proper expression phase and period length of both the oscillator and output genes known to participate in photoperiod sensing. Required for the expression of APRR9, APRR7, and APRR5. Regulated by APRR9 and APRR7 at the transcriptional level, indicating…
LOCUS APRL3_ORYSJ 311 aa linear PLN 05-OCT-2016
	DEFINITION RecName: Full=5'-adenylylsulfate reductase-like 3; AltName: Full=Adenosine 5'-phosphosulfate reductase-like 3; Short=APR-like 3; Short=OsAPRL3; Flags: Precursor.
	KEYWORDS Complete proteome; Glycoprotein; Isomerase; Membrane; Reference; proteome; Signal; Transmembrane; Transmembrane helix.
	TITLE A network of rice genes associated with stress response and seed development
	TITLE The map-based sequence of the rice genome
	TITLE The Rice Annotation Project Database (RAP-DB): 2008 update
	TITLE Improvement of the Oryza sativa Nipponbare reference genome using next generation sequence and optical map data
	TITLE The Genomes of Oryza sativa: a history of duplications
	COMMENT [SUBCELLULAR LOCATION] Membrane {ECO:0000305}; Single-pass membrane protein {ECO:0000305}. [SIMILARITY] Contains 1 thioredoxin domain. {ECO:0000255|PROSITE-ProRule:PRU00691}.
LOCUS OHP2_ORYSJ 149 aa linear PLN 05-OCT-2016
	DEFINITION RecName: Full=Histidine-containing phosphotransfer protein 2; AltName: Full=OsAHP2; AltName: Full=OsHP1; AltName: Full=OsHpt3.
	KEYWORDS 3D-structure; Complete proteome; Cytokinin signaling pathway; Cytoplasm; Nucleus; Phosphoprotein; Reference proteome; Sensory; transduction; Two-component regulatory system.
	TITLE Identification and characterization of cytokinin-signalling gene families in rice
	TITLE Direct Submission
	TITLE The map-based sequence of the rice genome
	TITLE Improvement of the Oryza sativa Nipponbare reference genome using next generation sequence and optical map data
	TITLE The Genomes of Oryza sativa: a history of duplications
	TITLE Whole-genome analysis of Oryza sativa reveals similar architecture of two-component signaling machinery with Arabidopsis
	TITLE The two-component signal system in rice (Oryza sativa L.): a genome-wide study of cytokinin signal perception and transduction
	TITLE Nomenclature for two-component signaling elements of rice
	TITLE Characterization of genes involved in cytokinin signaling and metabolism from rice
	TITLE Two rice authentic histidine phosphotransfer proteins, OsAHP1 and OsAHP2, mediate cytokinin signaling and stress responses in rice
	TITLE Direct Submission
	TITLE Ensemble refinement of protein crystal structures: validation and application
	COMMENT On Jul 24, 2015 this sequence version replaced gi:122228036. [FUNCTION] Functions as two-component phosphorelay mediators between cytokinin sensor histidine kinases and response regulators (B-type ARRs). Plays an important role in propagating cytokinin signal transduction through the multistep His-to-Asp phosphorelay (By similarity). Functions as positive regulator of the cytokinin signal…
LOCUS G3PC1_ORYSJ 337 aa linear PLN 05-OCT-2016
	DEFINITION RecName: Full=Glyceraldehyde-3-phosphate dehydrogenase 1, cytosolic; AltName: Full=PP38.
	KEYWORDS 3D-structure; Complete proteome; Cytoplasm; Direct protein; sequencing; Glycolysis; NAD; Oxidoreductase; Reference proteome.
	TITLE The map-based sequence of the rice genome
	TITLE The Rice Annotation Project Database (RAP-DB): 2008 update
	TITLE Improvement of the Oryza sativa Nipponbare reference genome using next generation sequence and optical map data
	TITLE The Genomes of Oryza sativa: a history of duplications
	TITLE Collection, mapping, and annotation of over 28,000 cDNA clones from japonica rice
	TITLE Rice Proteome Database based on two-dimensional polyacrylamide gel electrophoresis: its status in 2003
	TITLE Identification of phosphoproteins regulated by gibberellin in rice leaf sheath
	TITLE Crystal structures of rice (Oryza sativa) glyceraldehyde-3-phosphate dehydrogenase complexes with NAD and sulfate suggest involvement of Phe37 in NAD binding for catalysis
	COMMENT [FUNCTION] Key enzyme in glycolysis that catalyzes the first step of the pathway by converting D-glyceraldehyde 3-phosphate (G3P) into 3-phospho-D-glyceroyl phosphate. Essential for the maintenance of cellular ATP levels and carbohydrate metabolism (By similarity). {ECO:0000250}. [CATALYTIC ACTIVITY] D-glyceraldehyde 3-phosphate + phosphate + NAD(+) = 3-phospho-D-glyceroyl phosphate + NAD…
LOCUS G3PC2_ORYSJ 337 aa linear PLN 05-OCT-2016
	DEFINITION RecName: Full=Glyceraldehyde-3-phosphate dehydrogenase 2, cytosolic.
	KEYWORDS Complete proteome; Cytoplasm; Glycolysis; NAD; Oxidoreductase; Reference proteome; S-nitrosylation.
	TITLE Sequence and analysis of rice chromosome 4
	TITLE The map-based sequence of the rice genome
	TITLE The Rice Annotation Project Database (RAP-DB): 2008 update
	TITLE Improvement of the Oryza sativa Nipponbare reference genome using next generation sequence and optical map data
	TITLE Collection, mapping, and annotation of over 28,000 cDNA clones from japonica rice
	TITLE Nitric oxide and protein S-nitrosylation are integral to hydrogen peroxide-induced leaf cell death in rice
	COMMENT [FUNCTION] Key enzyme in glycolysis that catalyzes the first step of the pathway by converting D-glyceraldehyde 3-phosphate (G3P) into 3-phospho-D-glyceroyl phosphate. Essential for the maintenance of cellular ATP levels and carbohydrate metabolism (By similarity). {ECO:0000250}. [CATALYTIC ACTIVITY] D-glyceraldehyde 3-phosphate + phosphate + NAD(+) = 3-phospho-D-glyceroyl phosphate + NAD…
LOCUS MDHC_ORYSJ 332 aa linear PLN 05-OCT-2016
	DEFINITION RecName: Full=Malate dehydrogenase, cytoplasmic; AltName: Full=PP37.
	KEYWORDS Complete proteome; Cytoplasm; Direct protein sequencing; NAD; Oxidoreductase; Phosphoprotein; Reference proteome; Tricarboxylic; acid cycle.
	TITLE Cloning, characterization and prokaryotic expression of cytosolic malate dehydrogenase from Oryza sativa
	TITLE In-depth view of structure, activity, and evolution of rice chromosome 10
	TITLE The map-based sequence of the rice genome
	TITLE The Rice Annotation Project Database (RAP-DB): 2008 update
	TITLE Improvement of the Oryza sativa Nipponbare reference genome using next generation sequence and optical map data
	TITLE Rice Proteome Database based on two-dimensional polyacrylamide gel electrophoresis: its status in 2003
	TITLE Identification of phosphoproteins regulated by gibberellin in rice leaf sheath
	COMMENT On Dec 27, 2005 this sequence version replaced gi:75172816. [CATALYTIC ACTIVITY] (S)-malate + NAD(+) = oxaloacetate + NADH. {ECO:0000255|PROSITE-ProRule:PRU10004}. [SUBUNIT] Homodimer. {ECO:0000250}. [SUBCELLULAR LOCATION] Cytoplasm {ECO:0000250}. [TISSUE SPECIFICITY] Highly expressed in young panicles and immature seeds. Weakly expressed in roots and leaves. Expressed in stem and sheath …
LOCUS CTL1_ARATH 321 aa linear PLN 05-OCT-2016
	DEFINITION RecName: Full=Chitinase-like protein 1; Short=AtCTL1; AltName: Full=Protein ANION ALTERED ROOT MORPHOLOGY; AltName: Full=Protein ECTOPIC DEPOSITION OF LIGNIN IN PITH 1; AltName: Full=Protein ECTOPIC ROOT HAIR 2; AltName: Full=Protein POM-POM1; AltName: Full=Protein SENSITIVE TO HOT TEMPERATURES 2; Flags: Precursor.
	KEYWORDS Complete proteome; Developmental protein; Disulfide bond; Ethylene; signaling pathway; Glycoprotein; Reference proteome; Secreted; Signal.
	TITLE Mutation of a chitinase-like gene causes ectopic deposition of lignin, aberrant cell shapes, and overproduction of ethylene
	TITLE Sequence and analysis of chromosome 1 of the plant Arabidopsis thaliana
	TITLE Empirical analysis of transcriptional activity in the Arabidopsis genome
	TITLE Conditional root expansion mutants of Arabidopsis
	TITLE Structural and genetic analysis of epidermal cell differentiation in Arabidopsis primary roots
	TITLE Mutants of Arabidopsis thaliana defective in the acquisition of tolerance to high temperature stress
	TITLE Ectopic deposition of lignin in the pith of stems of two Arabidopsis mutants
	TITLE Arabidopsis hot mutants define multiple functions required for acclimation to high temperatures
	TITLE Loss-of-function mutations of ROOT HAIR DEFECTIVE3 suppress root waving, skewing, and epidermal cell file rotation in Arabidopsis
	TITLE Arabidopsis hot2 encodes an endochitinase-like protein that is essential for tolerance to heat, salt and drought stresses
	TITLE Chitinase-like protein CTL1 plays a role in altering root system architecture in response to multiple environmental conditions
	TITLE Mutation of the chitinase-like protein-encoding AtCTL2 gene enhances lignin accumulation in dark-grown Arabidopsis seedlings
	COMMENT On Sep 14, 2005 this sequence version replaced gi:25406872. [FUNCTION] No chitinase activity. Essential for normal plant growth and development. Regulates cell expansion extent and differentiation at least in roots and hypocotyls. Prevents lignin accumulation in the pith. May modulate ethylene-mediated regulation during development. Probably required to establish thermotolerance acclimati…
LOCUS AAT42201 110 aa linear PLN 04-FEB-2009
	DEFINITION gibberellin-stimulated protein [Oryza sativa Japonica Group].
	KEYWORDS .
	TITLE OsGSR1 is involved in crosstalk between gibberellins and brassinosteroids in rice
	COMMENT Method: conceptual translation supplied by author.
LOCUS NP_001105641 252 aa linear PLN 04-FEB-2016
	DEFINITION aquaporin TIP4-4 [Zea mays].
	KEYWORDS RefSeq.
	TITLE Isolation and characterization of three maize aquaporin genes, ZmNIP2;1, ZmNIP2;4 and ZmTIP4;4 involved in urea transport
	TITLE Aquaporins constitute a large and highly divergent protein family in maize
	COMMENT PROVISIONAL REFSEQ: This record has not yet been subject to final NCBI review. The reference sequence was derived from AF326508.1. ##Evidence-Data-START## Transcript exon combination :: AF326508.1 [ECO:0000332] ##Evidence-Data-END##
LOCUS MINE1_ARATH 229 aa linear PLN 02-NOV-2016
	DEFINITION RecName: Full=Cell division topological specificity factor homolog, chloroplastic; Short=AtMinE1; AltName: Full=Protein ACCUMULATION AND REPLICATION OF CHLOROPLASTS 12; Flags: Precursor.
	KEYWORDS Chloroplast; Complete proteome; Plastid; Reference proteome; Transit peptide.
	TITLE A chloroplast protein homologous to the eubacterial topological specificity factor minE plays a role in chloroplast division
	TITLE Sequence and analysis of chromosome 1 of the plant Arabidopsis thaliana
	TITLE Direct Submission
	TITLE Empirical analysis of transcriptional activity in the Arabidopsis genome
	TITLE Direct Submission
	TITLE Overexpression of the Arabidopsis thaliana MinE1 bacterial division inhibitor homologue gene alters chloroplast size and morphology in transgenic Arabidopsis and tobacco plants
	TITLE The topological specificity factor AtMinE1 is essential for correct plastid division site placement in Arabidopsis
	TITLE Reduced gravitropism in inflorescence stems and hypocotyls, but not roots, of Arabidopsis mutants with large plastids
	TITLE The plastid division protein AtMinD1 is a Ca2+-ATPase stimulated by AtMinE1
	TITLE The molecular biology of plastid division in higher plants
	TITLE Plastid division is mediated by combinatorial assembly of plastid division proteins
	TITLE ARC3 is a stromal Z-ring accessory protein essential for plastid division
	TITLE Interdependency of formation and localisation of the Min complex controls symmetric plastid division
	TITLE Chloroplast division
	TITLE The assembly of the FtsZ ring at the mid-chloroplast division site depends on a balance between the activities of AtMinE1 and ARC11/AtMinD1
	TITLE Involvement of AtMinE1 in plastid morphogenesis in various tissues of Arabidopsis thaliana
	TITLE Live imaging of chloroplast FtsZ1 filaments, rings, spirals, and motile dot structures in the AtMinE1 mutant and overexpressor of Arabidopsis thaliana
	COMMENT [FUNCTION] Acts as a topological specificity factor during plastid division and specify plastid constriction sites. May contribute to gravitropism in stems and hypocotyls. Stimulates MIND1 ATPase activity. In cooperation with MIND1, prevents FtsZ ring formation anywhere outside of the mid-plastids. {ECO:0000269|PubMed:11743109, ECO:0000269|PubMed:11975738, ECO:0000269|PubMed:12029464, ECO…
LOCUS BH100_ARATH 242 aa linear PLN 05-OCT-2016
	DEFINITION RecName: Full=Transcription factor bHLH100; AltName: Full=Basic helix-loop-helix protein 100; Short=AtbHLH100; Short=bHLH 100; AltName: Full=Transcription factor EN 7; AltName: Full=bHLH transcription factor bHLH100.
	KEYWORDS Alternative splicing; Complete proteome; DNA-binding; Nucleus; Reference proteome; Transcription; Transcription regulation.
	TITLE Sequence and analysis of chromosome 2 of the plant Arabidopsis thaliana
	TITLE Direct Submission
	TITLE Empirical analysis of transcriptional activity in the Arabidopsis genome
	TITLE The basic helix-loop-helix transcription factor family in plants: a genome-wide study of protein structure and functional diversity
	TITLE The Arabidopsis basic/helix-loop-helix transcription factor family
	TITLE Iron deficiency-mediated stress regulation of four subgroup Ib BHLH genes in Arabidopsis thaliana
	TITLE Expression differences for genes involved in lignin, glutathione and sulphate metabolism in response to cadmium in Arabidopsis thaliana and the related Zn/Cd-hyperaccumulator Thlaspi caerulescens
	COMMENT On or before Dec 19, 2008 this sequence version replaced gi:122213867, gi:25352412. [FUNCTION] Plays a role in metal homeostasis. Confers tolerance to high zinc (Zn) and nickel (Ni). {ECO:0000269|PubMed:18088336}. [SUBUNIT] Homodimer. {ECO:0000305}. [SUBCELLULAR LOCATION] Nucleus {ECO:0000255|PROSITE-ProRule:PRU00981}. [ALTERNATIVE PRODUCTS] Event=Alternative splicing; Named isoforms=2; N…
LOCUS BURPA_ORYSJ 350 aa linear PLN 05-OCT-2016
	DEFINITION RecName: Full=BURP domain-containing protein 10; Short=OsBURP10; Flags: Precursor.
	KEYWORDS Complete proteome; Reference proteome; Signal.
	TITLE The map-based sequence of the rice genome
	TITLE The Rice Annotation Project Database (RAP-DB): 2008 update
	TITLE Improvement of the Oryza sativa Nipponbare reference genome using next generation sequence and optical map data
	TITLE The Genomes of Oryza sativa: a history of duplications
	TITLE Collection, mapping, and annotation of over 28,000 cDNA clones from japonica rice
	TITLE Genome-wide identification of BURP domain-containing genes in rice reveals a gene family with diverse structures and responses to abiotic stresses
	COMMENT [TISSUE SPECIFICITY] Expressed in roots and panicles. {ECO:0000269|PubMed:19363683}. [SIMILARITY] Contains 1 BURP domain. {ECO:0000255|PROSITE-ProRule:PRU00604}.
LOCUS ABN13880 605 aa linear PLN 11-MAR-2008
	DEFINITION auxin-responsive GH3-8 protein [Oryza sativa Indica Group].
	KEYWORDS .
	TITLE Activation of the indole-3-acetic acid-amido synthetase GH3-8 suppresses expansin expression and promotes salicylate- and jasmonate-independent basal immunity in rice
	COMMENT Method: conceptual translation supplied by author.
LOCUS ADN93114 614 aa linear PLN 09-JAN-2011
	DEFINITION indole-3-acetic acid-amido synthetase [Oryza sativa Indica Group].
	KEYWORDS .
	TITLE Manipulating broad-spectrum disease resistance by suppressing pathogen-induced auxin accumulation in rice
	COMMENT Method: conceptual translation supplied by author.
LOCUS GH312_ARATH 575 aa linear PLN 05-OCT-2016
	DEFINITION RecName: Full=4-substituted benzoates-glutamate ligase GH3.12; AltName: Full=Auxin-responsive GH3-like protein 12; Short=AtGH3-12; AltName: Full=Protein GH3-LIKE DEFENSE GENE 1; AltName: Full=Protein GRETCHEN HAGEN 3.12; AltName: Full=Protein HOPW1-1-INTERACTING 3; AltName: Full=Protein avrPPHB SUSCEPTIBLE 3.
	KEYWORDS 3D-structure; Coiled coil; Complete proteome; Hypersensitive; response; Ligase; Plant defense; Reference proteome.
	TITLE Arabidopsis proteins important for modulating defense responses to Pseudomonas syringae that secrete HopW1-1
	TITLE Sequence and analysis of chromosome 5 of the plant Arabidopsis thaliana
	TITLE Identification of three putative signal transduction genes involved in R gene-specified disease resistance in Arabidopsis
	TITLE Arabidopsis RPP4 is a member of the RPP5 multigene family of TIR-NB-LRR genes and confers downy mildew resistance through multiple signalling components
	TITLE Genetic analysis of developmentally regulated resistance to downy mildew (Hyaloperonospora parasitica) in Arabidopsis thaliana
	TITLE A key role for the Arabidopsis WIN3 protein in disease resistance triggered by Pseudomonas syringae that secrete AvrRpt2
	TITLE Arabidopsis GH3-LIKE DEFENSE GENE 1 is required for accumulation of salicylic acid, activation of defense responses and resistance to Pseudomonas syringae
	TITLE The GH3 acyl adenylase family member PBS3 regulates salicylic acid-dependent defense responses in Arabidopsis
	TITLE Arabidopsis GH3.12 (PBS3) conjugates amino acids to 4-substituted benzoates and is inhibited by salicylate
	TITLE Structural basis for prereceptor modulation of plant hormones by GH3 proteins
	COMMENT On Sep 14, 2005 this sequence version replaced gi:11281346. [FUNCTION] Catalyzes the conjugation of specific amino acids (e.g. Glu and possibly His, Lys, and Met) to their preferred acyl substrates (e.g. 4-substituted benzoates), in a magnesium ion- and ATP-dependent manner. Can use 4-substituted benzoates such as 4-aminobenzoate (pABA), 4-fluorobenzoate and 4-hydroxybenzoate (4-HBA), and…
LOCUS GH38_ORYSI 605 aa linear PLN 05-OCT-2016
	DEFINITION RecName: Full=Probable indole-3-acetic acid-amido synthetase GH3.8; AltName: Full=Auxin-responsive GH3-like protein 8; Short=OsGH3-8.
	KEYWORDS Complete proteome; Ligase; Reference proteome.
	TITLE The Genomes of Oryza sativa: a history of duplications
	TITLE OsMADS1, a rice MADS-box factor, controls differentiation of specific cell types in the lemma and palea and is an early-acting regulator of inner floral organs
	TITLE The auxin-responsive GH3 gene family in rice (Oryza sativa)
	COMMENT On Oct 19, 2007 this sequence version replaced gi:75142638. [FUNCTION] May catalyze the synthesis of indole-3-acetic acid (IAA)-amino acid conjugates, providing a mechanism for the plant to cope with the presence of excess auxin. {ECO:0000250}. [TISSUE SPECIFICITY] Expressed in the inner floral organs (lodicules, stamens and carpels) and at lower levels in lemmas and paleas. {ECO:0000269|…
LOCUS SMAX1_ORYSJ 1041 aa linear PLN 05-OCT-2016
	DEFINITION RecName: Full=Protein SMAX1-like.
	KEYWORDS Complete proteome; Reference proteome; Stress response; Transcription; Transcription regulation.
	TITLE The map-based sequence of the rice genome
	TITLE The Rice Annotation Project Database (RAP-DB): 2008 update
	TITLE Improvement of the Oryza sativa Nipponbare reference genome using next generation sequence and optical map data
	TITLE The Genomes of Oryza sativa: a history of duplications
	TITLE Strigolactone signalling: standing on the shoulders of DWARFs
	COMMENT On Mar 22, 2016 this sequence version replaced gi:122173441. [FUNCTION] May acts downstream of MAX2 to negatively regulate karrikins/strigolactone responses. Acts probably specifically in the karrikin pathway. May function in a transcriptional corepressor complex. {ECO:0000250|UniProtKB:Q9FHH2}. [SIMILARITY] Belongs to the ClpA/ClpB family. {ECO:0000305}. [SEQUENCE CAUTION] Sequence=BAF23…
LOCUS ADO95300 481 aa linear PLN 04-NOV-2010
	DEFINITION bZIP21 [Arabidopsis thaliana].
	KEYWORDS .
	TITLE Arabidopsis Basic Leucine-Zipper Transcription Factors TGA9 and TGA10 Interact with Floral Glutaredoxins ROXY1 and ROXY2 and Are Redundantly Required for Anther Development
LOCUS AAC49123 1025 aa linear PLN 14-DEC-1995
	DEFINITION receptor kinase-like protein [Oryza sativa Indica Group].
	KEYWORDS .
	TITLE A receptor kinase-like protein encoded by the rice disease resistance gene, Xa21
	COMMENT Method: conceptual translation.
LOCUS BAH20868 1052 aa linear PLN 06-AUG-2009
	DEFINITION putative LRR-kinase protein [Oryza sativa Japonica Group].
	KEYWORDS .
	TITLE Refunctionalization of the ancient rice blast disease resistance gene Pit by the recruitment of a retrotransposon as a promoter
LOCUS EFR_ARATH 1031 aa linear PLN 02-NOV-2016
	DEFINITION RecName: Full=LRR receptor-like serine/threonine-protein kinase EFR; AltName: Full=Elongation factor Tu receptor; Short=EF-Tu receptor; Flags: Precursor.
	KEYWORDS ATP-binding; Cell membrane; Complete proteome; Glycoprotein; Kinase; Leucine-rich repeat; Membrane; Nucleotide-binding; Phosphoprotein; Plant defense; Receptor; Reference proteome; Repeat; Serine/threonine-protein kinase; Signal; Transferase; Transmembrane; Transmembrane helix; Ubl conjugation.
	TITLE Sequence and analysis of chromosome 5 of the plant Arabidopsis thaliana
	TITLE Direct Submission
	TITLE Empirical analysis of transcriptional activity in the Arabidopsis genome
	TITLE Genome-wide cloning and sequence analysis of leucine-rich repeat receptor-like protein kinase genes in Arabidopsis thaliana
	TITLE Direct Submission
	TITLE Perception of the bacterial PAMP EF-Tu by the receptor EFR restricts Agrobacterium-mediated transformation
	TITLE Pseudomonas syringae effector AvrPto blocks innate immunity by targeting receptor kinases
	TITLE Plant pattern-recognition receptor FLS2 is directed for degradation by the bacterial ubiquitin ligase AvrPtoB
	TITLE Receptor quality control in the endoplasmic reticulum for plant innate immunity
	TITLE Specific ER quality control components required for biogenesis of the plant innate immune receptor EFR
	TITLE Arabidopsis thaliana pattern recognition receptors for bacterial elongation factor Tu and flagellin can be combined to form functional chimeric receptors
	TITLE LRR conservation mapping to predict functional sites within protein leucine-rich repeat domains
	TITLE The Arabidopsis leucine-rich repeat receptor-like kinases BAK1/SERK3 and BKK1/SERK4 are required for innate immunity to hemibiotrophic and biotrophic pathogens
	TITLE A bacterial tyrosine phosphatase inhibits plant pattern recognition receptor activation
	COMMENT On or before Nov 6, 2009 this sequence version replaced gi:122223977, gi:75330978. [FUNCTION] Constitutes the pattern-recognition receptor (PPR) that determines the specific perception of elongation factor Tu (EF-Tu), a potent elicitor of the defense response to pathogen-associated molecular patterns (PAMPs). Reduces transformation by Rhizobium radiobacter probably by inducing plant defen…
LOCUS SAG21_ARATH 97 aa linear PLN 02-NOV-2016
	DEFINITION RecName: Full=Protein SENESCENCE-ASSOCIATED GENE 21, mitochondrial; AltName: Full=Late embryogenensis abundant like 5; Short=AtLEA5; Flags: Precursor.
	KEYWORDS Alternative splicing; Complete proteome; Mitochondrion; Plant; defense; Reference proteome; Stress response; Transit peptide.
	TITLE Yeast complementation reveals a role for an Arabidopsis thaliana late embryogenesis abundant (LEA)-like protein in oxidative stress tolerance
	TITLE Sequence and analysis of chromosome 4 of the plant Arabidopsis thaliana
	TITLE Direct Submission
	TITLE Empirical analysis of transcriptional activity in the Arabidopsis genome
	TITLE Analysis of multiple occurrences of alternative splicing events in Arabidopsis thaliana using novel sequenced full-length cDNAs
	TITLE Direct Submission
	TITLE A comparison of the expression patterns of several senescence-associated genes in response to stress and hormone treatment
	TITLE Premature leaf senescence modulated by the Arabidopsis PHYTOALEXIN DEFICIENT4 gene is associated with defense against the phloem-feeding green peach aphid
	TITLE LEA (late embryogenesis abundant) proteins and their encoding genes in Arabidopsis thaliana
	TITLE Differential SAGE analysis in Arabidopsis uncovers increased transcriptome complexity in response to low temperature
	TITLE A novel function for a redox-related LEA protein (SAG21/AtLEA5) in root development and biotic stress responses
	COMMENT On Feb 19, 2016 this sequence version replaced gi:75100148. [FUNCTION] Mediates tolerance to oxidative stresses (e.g. hydrogen peroxide H(2)O(2), diamide, menadione and tert-butyl hydroperoxide) by minimizing the negative effects of oxidation and monitoring photosynthesis during stress (PubMed:17092320). Promotes root development. Prevents premature aging (e.g. senescence and flowering). …
LOCUS CHIP_ARATH 278 aa linear PLN 05-OCT-2016
	DEFINITION RecName: Full=E3 ubiquitin-protein ligase CHIP; AltName: Full=Carboxyl terminus of HSC70-interacting protein; Short=AtCHIP; AltName: Full=Plant U-box protein 61; AltName: Full=U-box domain-containing protein 61.
	KEYWORDS Coiled coil; Complete proteome; Ligase; Reference proteome; Repeat; TPR repeat; Ubl conjugation pathway.
	TITLE Sequence and analysis of chromosome 3 of the plant Arabidopsis thaliana
	TITLE Empirical analysis of transcriptional activity in the Arabidopsis genome
	TITLE AtCHIP, a U-box-containing E3 ubiquitin ligase, plays a critical role in temperature stress tolerance in Arabidopsis
	TITLE AtCHIP functions as an E3 ubiquitin ligase of protein phosphatase 2A subunits and alters plant response to abscisic acid treatment
	TITLE The chloroplast protease subunit ClpP4 is a substrate of the E3 ligase AtCHIP and plays an important role in chloroplast function
	TITLE The E3 ligase AtCHIP ubiquitylates FtsH1, a component of the chloroplast FtsH protease, and affects protein degradation in chloroplasts
	TITLE Heat shock protein cognate 70-4 and an E3 ubiquitin ligase, CHIP, mediate plastid-destined precursor degradation through the ubiquitin-26S proteasome system in Arabidopsis
	COMMENT [FUNCTION] Has E3 ubiquitin-protein ligase activity and may target misfolded substrates towards proteasomal degradation. Regulates the activity of some serine/threonine-protein phosphatases by E3 ubiquitin-protein ligase activity. Required for responses to biotic and abiotic stresses such as auxin, abscisic acid (ABA), low and high temperature and darkness, probably through the activation…
LOCUS 14331_ORYSJ 264 aa linear PLN 05-OCT-2016
	DEFINITION RecName: Full=14-3-3-like protein GF14-A; AltName: Full=G-box factor 14-3-3 homolog A.
	KEYWORDS Complete proteome; Reference proteome.
	TITLE Identification of rice (Oryza sativa) proteins linked to the cyclin-mediated regulation of the cell cycle
	TITLE A network of rice genes associated with stress response and seed development
	TITLE The map-based sequence of the rice genome
	TITLE The Rice Annotation Project Database (RAP-DB): 2008 update
	TITLE Improvement of the Oryza sativa Nipponbare reference genome using next generation sequence and optical map data
	TITLE The rice 14-3-3 gene family and its involvement in responses to biotic and abiotic stress
	COMMENT On May 13, 2016 this sequence version replaced gi:122222041. [FUNCTION] Is associated with a DNA binding complex that binds to the G box, a well-characterized cis-acting DNA regulatory element found in plant genes. {ECO:0000250}. [SIMILARITY] Belongs to the 14-3-3 family. {ECO:0000305}.
LOCUS TPT_ARATH 410 aa linear PLN 05-OCT-2016
	DEFINITION RecName: Full=Triose phosphate/phosphate translocator TPT, chloroplastic; AltName: Full=Protein ACCLIMATION OF PHOTOSYNTHESIS TO ENVIRONMENT 2; Flags: Precursor.
	KEYWORDS Acetylation; Alternative splicing; Chloroplast; Complete proteome; Membrane; Plastid; Reference proteome; Sugar transport; Transit; peptide; Transmembrane; Transmembrane helix; Transport.
	TITLE Structural analysis of Arabidopsis thaliana chromosome 5. II. Sequence features of the regions of 1,044,062 bp covered by thirteen physically assigned P1 clones
	TITLE Empirical analysis of transcriptional activity in the Arabidopsis genome
	TITLE An Arabidopsis thaliana knock-out mutant of the chloroplast triose phosphate/phosphate translocator is severely compromised only when starch synthesis, but not starch mobilisation is abolished
	TITLE The plastidic pentose phosphate translocator represents a link between the cytosolic and the plastidic pentose phosphate pathways in plants
	TITLE Identification of mutants of Arabidopsis defective in acclimation of photosynthesis to the light environment
	TITLE Role of the plastidic glucose translocator in the export of starch degradation products from the chloroplasts in Arabidopsis thaliana
	TITLE The role of plastidial glucose-6-phosphate/phosphate translocators in vegetative tissues of Arabidopsis thaliana mutants impaired in starch biosynthesis
	TITLE Comparative large scale characterization of plant versus mammal proteins reveals similar and idiosyncratic N-alpha-acetylation features
	COMMENT On or before Mar 8, 2011 this sequence version replaced gi:75217694, gi:75154889, gi:75163795, gi:75171879, gi:11281302. [FUNCTION] Triose phosphate/phosphate translocator that transports inorganic phosphate, 3-phosphoglycerate (3-PGA) and triose phosphate. Functions in the export of photoassimilates from chloroplasts during the day. In the light, triose phosphates are exported from the c…
LOCUS AAA20201 169 aa linear PLN 27-JUL-1994
	DEFINITION ORF [Arabidopsis thaliana].
	KEYWORDS .
	TITLE Genes encoding glycine-rich Arabidopsis thaliana proteins with RNA-binding motifs are influenced by cold treatment and an endogenous circadian rhythm
	COMMENT Method: conceptual translation.
LOCUS RBG8_ARATH 169 aa linear PLN 02-NOV-2016
	DEFINITION RecName: Full=Glycine-rich RNA-binding protein 8; Short=AtGR-RBP8; AltName: Full=AtRBG8; AltName: Full=Glycine-rich protein 8; Short=AtGRP8; AltName: Full=Protein COLD, CIRCADIAN RHYTHM, AND RNA BINDING 1; Short=Protein CCR1.
	KEYWORDS ADP-ribosylation; Alternative splicing; Complete proteome; Cytoplasm; mRNA processing; mRNA splicing; Nucleus; Phosphoprotein; Reference proteome; RNA-binding.
	TITLE Two cDNAs from Arabidopsis thaliana encode putative RNA binding proteins containing glycine-rich domains
	TITLE Genes encoding glycine-rich Arabidopsis thaliana proteins with RNA-binding motifs are influenced by cold treatment and an endogenous circadian rhythm
	TITLE Sequence and analysis of chromosome 4 of the plant Arabidopsis thaliana
	TITLE Direct Submission
	TITLE Empirical analysis of transcriptional activity in the Arabidopsis genome
	TITLE Genome analysis: RNA recognition motif (RRM) and K homology (KH) domain RNA-binding proteins from the flowering plant Arabidopsis thaliana
	TITLE The circadian clock regulated RNA-binding protein AtGRP7 autoregulates its expression by influencing alternative splicing of its own pre-mRNA
	TITLE Arabidopsis transportin1 is the nuclear import receptor for the circadian clock-regulated RNA-binding protein AtGRP7
	TITLE Characterization of transgenic Arabidopsis plants overexpressing GR-RBP4 under high salinity, dehydration, or cold stress
	TITLE A type III effector ADP-ribosylates RNA-binding proteins and quells plant immunity
	TITLE Reciprocal regulation of glycine-rich RNA-binding proteins via an interlocked feedback loop coupling alternative splicing to nonsense-mediated decay in Arabidopsis
	TITLE Quantitative analysis of single-molecule RNA-protein interaction
	TITLE Phosphoproteomic analysis of nuclei-enriched fractions from Arabidopsis thaliana
	TITLE A proteomic analysis of oligo(dT)-bound mRNP containing oxidative stress-induced Arabidopsis thaliana RNA-binding proteins ATGRP7 and ATGRP8
	TITLE Functional diversity of the plant glycine-rich proteins superfamily
	TITLE An hnRNP-like RNA-binding protein affects alternative splicing by in vivo interaction with transcripts in Arabidopsis thaliana
	COMMENT On Mar 15, 2005 this sequence version replaced gi:419756. [FUNCTION] Plays a role in RNA transcription or processing during stress. Binds RNAs and DNAs sequence with a preference to single-stranded nucleic acids. Involved in mRNA alternative splicing of numerous targets by modulating splice site selection. Negatively regulates the circadian oscillations of its own transcript as well as RB…
LOCUS CSPLK_ORYSJ 184 aa linear PLN 05-OCT-2016
	DEFINITION RecName: Full=CASP-like protein 1U2; Short=OsCASPL1U2.
	KEYWORDS Cell membrane; Complete proteome; Membrane; Reference proteome; Transmembrane; Transmembrane helix.
	TITLE The sequence of rice chromosomes 11 and 12, rich in disease resistance genes and recent gene duplications
	TITLE The map-based sequence of the rice genome
	TITLE The Rice Annotation Project Database (RAP-DB): 2008 update
	TITLE Improvement of the Oryza sativa Nipponbare reference genome using next generation sequence and optical map data
	TITLE The Genomes of Oryza sativa: a history of duplications
	TITLE Collection, mapping, and annotation of over 28,000 cDNA clones from japonica rice
	TITLE Functional and Evolutionary Analysis of the CASPARIAN STRIP MEMBRANE DOMAIN PROTEIN Family
	COMMENT [SUBUNIT] Homodimer and heterodimers. {ECO:0000250}. [SUBCELLULAR LOCATION] Cell membrane {ECO:0000250}; Multi-pass membrane protein {ECO:0000250}. [SIMILARITY] Belongs to the Casparian strip membrane proteins (CASP) family. {ECO:0000305}. [SEQUENCE CAUTION] Sequence=EEE54504.1; Type=Erroneous gene model prediction; Evidence={ECO:0000305}; Sequence=EEE54504.1; Type=Frameshift; Positions=1…
LOCUS CAA46813 130 aa linear PLN 26-JUL-2016
	DEFINITION cathepsin B, partial [Triticum aestivum].
	KEYWORDS .
	TITLE A gibberellin-regulated gene from wheat with sequence homology to cathepsin B of mammalian cells
LOCUS AAL04421 313 aa linear PLN 30-APR-2004
	DEFINITION beta-expansin [Oryza sativa].
	KEYWORDS .
	TITLE Expression of beta-expansins is correlated with internodal elongation in deepwater rice
	COMMENT Method: conceptual translation supplied by author.
LOCUS CALS6_ARATH 1921 aa linear PLN 05-OCT-2016
	DEFINITION RecName: Full=Putative callose synthase 6; AltName: Full=1,3-beta-glucan synthase; AltName: Full=Protein GLUCAN SYNTHASE-LIKE 11.
	KEYWORDS Cell membrane; Cell shape; Cell wall biogenesis/degradation; Complete proteome; Glycosyltransferase; Membrane; Reference; proteome; Transferase; Transmembrane; Transmembrane helix.
	TITLE Sequence and analysis of chromosome 3 of the plant Arabidopsis thaliana
	TITLE A cell plate-specific callose synthase and its interaction with phragmoplastin
	TITLE An Arabidopsis Callose Synthase, GSL5, Is Required for Wound and Papillary Callose Formation
	TITLE Two callose synthases, GSL1 and GSL5, play an essential and redundant role in plant and pollen development and in fertility
	COMMENT On May 23, 2008 this sequence version replaced gi:75181107. [FUNCTION] Probably involved in callose synthesis, but not required for callose formation after wounding or pathogen attack. During plant growth and development, callose is found as a transitory component of the cell plate in dividing cells, is a major component of pollen mother cell walls and pollen tubes, and is found as a stru…
LOCUS CALS7_ARATH 1958 aa linear PLN 05-OCT-2016
	DEFINITION RecName: Full=Callose synthase 7; AltName: Full=1,3-beta-glucan synthase; AltName: Full=Protein GLUCAN SYNTHASE-LIKE 7.
	KEYWORDS Cell membrane; Cell shape; Cell wall biogenesis/degradation; Complete proteome; Glycosyltransferase; Membrane; Reference; proteome; Transferase; Transmembrane; Transmembrane helix.
	TITLE Sequence and analysis of chromosome 1 of the plant Arabidopsis thaliana
	TITLE A cell plate-specific callose synthase and its interaction with phragmoplastin
	TITLE Two callose synthases, GSL1 and GSL5, play an essential and redundant role in plant and pollen development and in fertility
	COMMENT On May 31, 2011 this sequence version replaced gi:189081841. [FUNCTION] Involved in callose synthesis at the forming cell plate during cytokinesis. During plant growth and development, callose is found as a transitory component of the cell plate in dividing cells, is a major component of pollen mother cell walls and pollen tubes, and is found as a structural component of plasmodesmatal ca…
LOCUS TCTP_ORYSJ 168 aa linear PLN 05-OCT-2016
	DEFINITION RecName: Full=Translationally-controlled tumor protein homolog; Short=TCTP.
	KEYWORDS Calcium; Complete proteome; Cytoplasm; Direct protein sequencing; Reference proteome.
	TITLE The sequence of rice chromosomes 11 and 12, rich in disease resistance genes and recent gene duplications
	TITLE The map-based sequence of the rice genome
	TITLE The Rice Annotation Project Database (RAP-DB): 2008 update
	TITLE Improvement of the Oryza sativa Nipponbare reference genome using next generation sequence and optical map data
	TITLE Rice Proteome Database based on two-dimensional polyacrylamide gel electrophoresis: its status in 2003
	COMMENT On Oct 25, 2005 this sequence version replaced gi:1072464. [FUNCTION] Involved in calcium binding and microtubule stabilization. {ECO:0000250}. [SUBCELLULAR LOCATION] Cytoplasm {ECO:0000250}. [SIMILARITY] Belongs to the TCTP family. {ECO:0000255|PROSITE-ProRule:PRU01133}. [SIMILARITY] Contains 1 TCTP domain. {ECO:0000255|PROSITE-ProRule:PRU01133}.
LOCUS SWI3C_ARATH 807 aa linear PLN 02-NOV-2016
	DEFINITION RecName: Full=SWI/SNF complex subunit SWI3C; Short=AtSWI3C; AltName: Full=Transcription regulatory protein SWI3C.
	KEYWORDS Activator; Chromatin regulator; Coiled coil; Complete proteome; Developmental protein; DNA-binding; Nucleus; Reference proteome; Transcription; Transcription regulation.
	TITLE Sequence and analysis of chromosome 1 of the plant Arabidopsis thaliana
	TITLE Direct Submission
	TITLE Empirical analysis of transcriptional activity in the Arabidopsis genome
	TITLE AtSWI3B, an Arabidopsis homolog of SWI3, a core subunit of yeast Swi/Snf chromatin remodeling complex, interacts with FCA, a regulator of flowering time
	TITLE CHB2, a member of the SWI3 gene family, is a global regulator in Arabidopsis
	TITLE The Arabidopsis thaliana SNF2 homolog AtBRM controls shoot development and flowering
	TITLE SWI3 subunits of putative SWI/SNF chromatin-remodeling complexes play distinct roles during Arabidopsis development
	TITLE Two Components of the RNA-Directed DNA Methylation Pathway Associate with MORC6 and Silence Loci Targeted by MORC6 in Arabidopsis
	COMMENT On Sep 14, 2005 this sequence version replaced gi:25513548. [FUNCTION] Component of a multiprotein complex equivalent of the SWI/SNF complex, an ATP-dependent chromatin-remodeling complex, which is required for the positive and negative regulation of gene expression of a large number of genes. It changes chromatin structure by altering DNA-histone contacts within a nucleosome, leading eve…
LOCUS NP_001169835 299 aa linear PLN 30-MAY-2015
	DEFINITION prolyl 4-hydroxylase 2 precursor [Zea mays].
	KEYWORDS RefSeq.
	TITLE Prolyl 4-hydroxylase genes are subjected to alternative splicing in roots of maize seedlings under waterlogging
	TITLE The B73 maize genome: complexity, diversity, and dynamics
	COMMENT PROVISIONAL REFSEQ: This record has not yet been subject to final NCBI review. The reference sequence was derived from BT068127.1. ##Evidence-Data-START## Transcript exon combination :: BT068127.1 [ECO:0000332] ##Evidence-Data-END##
LOCUS DHR18_ARATH 186 aa linear PLN 07-SEP-2016
	DEFINITION RecName: Full=Dehydrin Rab18.
	KEYWORDS Alternative splicing; Complete proteome; Reference proteome; Stress; response.
	TITLE The expression of a rab-related gene, rab18, is induced by abscisic acid during the cold acclimation process of Arabidopsis thaliana (L.) Heynh
	TITLE Structural analysis of Arabidopsis thaliana chromosome 5. VI. Sequence features of the regions of 1,367,185 bp covered by 19 physically assigned P1 and TAC clones
	TITLE Empirical analysis of transcriptional activity in the Arabidopsis genome
	COMMENT On Oct 25, 2005 this sequence version replaced gi:282880. [ALTERNATIVE PRODUCTS] Event=Alternative splicing; Named isoforms=1; Comment=A number of isoforms are produced. According to EST sequences.; Name=1; IsoId=P30185-1; Sequence=Displayed. [INDUCTION] By water stress and abscisic acid (ABA) during the cold acclimation process. [SIMILARITY] Belongs to the plant dehydrin family. {ECO:000…
LOCUS CAB41007 329 aa linear PLN 20-APR-1999
	DEFINITION GA 2-oxidase [Arabidopsis thaliana].
	KEYWORDS .
	TITLE Molecular cloning and functional expression of gibberellin 2- oxidases, multifunctional enzymes involved in gibberellin deactivation
LOCUS CADH2_ORYSJ 363 aa linear PLN 02-NOV-2016
	DEFINITION RecName: Full=Cinnamyl alcohol dehydrogenase 2; Short=OsCAD2; AltName: Full=Protein GOLD HULL AND INTERNODE 2.
	KEYWORDS Complete proteome; Lignin biosynthesis; Metal-binding; NADP; Oxidoreductase; Reference proteome; Zinc.
	TITLE The map-based sequence of the rice genome
	TITLE The Rice Annotation Project Database (RAP-DB): 2008 update
	TITLE Improvement of the Oryza sativa Nipponbare reference genome using next generation sequence and optical map data
	TITLE Collection, mapping, and annotation of over 28,000 cDNA clones from japonica rice
	TITLE Direct Submission
	TITLE Structure of the cinnamyl-alcohol dehydrogenase gene family in rice and promoter activity of a member associated with lignification
	TITLE GOLD HULL AND INTERNODE2 encodes a primarily multifunctional cinnamyl-alcohol dehydrogenase in rice
	TITLE OsCAD2 is the major CAD gene responsible for monolignol biosynthesis in rice culm
	COMMENT On Sep 2, 2009 this sequence version replaced gi:75138364. [FUNCTION] Involved in lignin biosynthesis (PubMed:16443696, PubMed:21912859). Catalyzes the final step specific for the production of lignin monomers. Catalyzes the NADPH-dependent reduction of coniferaldehyde and sinapaldehyde to their respective alcohols (PubMed:16443696). Plays the major role in monolignol biosynthesis. Functi…
LOCUS TFL1_ARATH 177 aa linear PLN 05-OCT-2016
	DEFINITION RecName: Full=Protein TERMINAL FLOWER 1.
	KEYWORDS 3D-structure; Complete proteome; Cytoplasm; Developmental protein; Differentiation; Flowering; Reference proteome.
	TITLE Inflorescence commitment and architecture in Arabidopsis
	TITLE Cloning and molecular analysis of the Arabidopsis gene Terminal Flower 1
	TITLE Structural analysis of Arabidopsis thaliana chromosome 5. I. Sequence features of the 1.6 Mb regions covered by twenty physically assigned P1 clones
	TITLE Sequence and analysis of chromosome 5 of the plant Arabidopsis thaliana
	TITLE A single amino acid converts a repressor to an activator of flowering
	COMMENT On Mar 15, 2005 this sequence version replaced gi:11281454. [FUNCTION] Controls inflorescence meristem identity and is required for maintenance of a indeterminate inflorescence. Prevents the expression of 'APETALA1' and 'LEAFY'. Also plays a role in the regulation of the time of flowering in the long-day flowering pathway. May form complexes with phosphorylated ligands by interfering with…
LOCUS FER1_ORYSJ 139 aa linear PLN 05-OCT-2016
	DEFINITION RecName: Full=Ferredoxin-1, chloroplastic; AltName: Full=Anti-disease protein 1; AltName: Full=Ferredoxin I; Flags: Precursor.
	KEYWORDS 2Fe-2S; Chloroplast; Complete proteome; Direct protein sequencing; Electron transport; Iron; Iron-sulfur; Metal-binding; Plastid; Reference proteome; Transit peptide; Transport.
	TITLE Molecular cloning of a rice leaf ferredoxin cDNA
	TITLE The map-based sequence of the rice genome
	TITLE The Rice Annotation Project Database (RAP-DB): 2008 update
	TITLE Improvement of the Oryza sativa Nipponbare reference genome using next generation sequence and optical map data
	TITLE The Genomes of Oryza sativa: a history of duplications
	TITLE Collection, mapping, and annotation of over 28,000 cDNA clones from japonica rice
	TITLE Amino acid sequences of ferredoxins from rice cultivars, japonica and indica
	COMMENT [FUNCTION] Ferredoxins are iron-sulfur proteins that transfer electrons in a wide variety of metabolic reactions. [COFACTOR] Name=[2Fe-2S] cluster; Xref=ChEBI:CHEBI:49601; Note=Binds 1 [2Fe-2S] cluster. [SUBCELLULAR LOCATION] Plastid, chloroplast. [SIMILARITY] Belongs to the 2Fe2S plant-type ferredoxin family. {ECO:0000305}. [SIMILARITY] Contains 1 2Fe-2S ferredoxin-type domain. {ECO:0000…
LOCUS ZTP29_ARATH 276 aa linear PLN 05-OCT-2016
	DEFINITION RecName: Full=Zinc transporter ZTP29; AltName: Full=Zinc transporter 29.
	KEYWORDS Complete proteome; Endoplasmic reticulum; Ion transport; Membrane; Reference proteome; Stress response; Transmembrane; Transmembrane; helix; Transport; Zinc; Zinc transport.
	TITLE Structural analysis of Arabidopsis thaliana chromosome 3. I. Sequence features of the regions of 4,504,864 bp covered by sixty P1 and TAC clones
	TITLE Empirical analysis of transcriptional activity in the Arabidopsis genome
	TITLE The putative Arabidopsis zinc transporter ZTP29 is involved in the response to salt stress
	COMMENT On Nov 3, 2010 this sequence version replaced gi:75274045. [FUNCTION] Zinc transporter involved response to salt stress. May act through the regulation of zinc levels required to induce the unfolded protein response (UPR) pathway. {ECO:0000269|PubMed:20358261}. [SUBCELLULAR LOCATION] Endoplasmic reticulum membrane {ECO:0000269|PubMed:20358261}; Multi-pass membrane protein {ECO:0000269|Pub…
LOCUS MPC1_ARATH 110 aa linear PLN 05-OCT-2016
	DEFINITION RecName: Full=Mitochondrial pyruvate carrier 1; Short=AtMPC1.
	KEYWORDS Alternative splicing; Complete proteome; Membrane; Mitochondrion; Mitochondrion inner membrane; Reference proteome; Transmembrane; Transmembrane helix; Transport.
	TITLE Sequence and analysis of chromosome 5 of the plant Arabidopsis thaliana
	TITLE Empirical analysis of transcriptional activity in the Arabidopsis genome
	TITLE NRGA1, a putative mitochondrial pyruvate carrier, mediates ABA regulation of guard cell ion channels and drought stress responses in Arabidopsis
	COMMENT [FUNCTION] Mediates the uptake of pyruvate into mitochondria. {ECO:0000269|PubMed:24842572}. [SUBCELLULAR LOCATION] Mitochondrion inner membrane {ECO:0000250|UniProtKB:P53157}; Multi-pass membrane protein {ECO:0000255}. [ALTERNATIVE PRODUCTS] Event=Alternative splicing; Named isoforms=1; Comment=A number of isoforms are produced. According to EST sequences.; Name=1; IsoId=Q949R9-1; Sequen…
LOCUS AHA93095 239 aa linear PLN 26-FEB-2014
	DEFINITION allene oxide cyclase 1 [Triticum aestivum].
	KEYWORDS .
	TITLE A Wheat Allene Oxide Cyclase Gene Enhances Salinity Tolerance via Jasmonate Signaling
LOCUS KPRS4_ORYSJ 325 aa linear PLN 05-OCT-2016
	DEFINITION RecName: Full=Ribose-phosphate pyrophosphokinase 4; AltName: Full=Phosphoribosyl pyrophosphate synthase 4.
	KEYWORDS ATP-binding; Complete proteome; Kinase; Magnesium; Metal-binding; Nucleotide biosynthesis; Nucleotide-binding; Reference proteome; Transferase.
	TITLE The map-based sequence of the rice genome
	TITLE The Rice Annotation Project Database (RAP-DB): 2008 update
	TITLE Improvement of the Oryza sativa Nipponbare reference genome using next generation sequence and optical map data
	TITLE The Genomes of Oryza sativa: a history of duplications
	TITLE Collection, mapping, and annotation of over 28,000 cDNA clones from japonica rice
	COMMENT On May 13, 2016 this sequence version replaced gi:122171002. [CATALYTIC ACTIVITY] ATP + D-ribose 5-phosphate = AMP + 5-phospho-alpha-D-ribose 1-diphosphate. [COFACTOR] Name=Mg(2+); Xref=ChEBI:CHEBI:18420; Evidence={ECO:0000250}; Note=Binds 1 Mg(2+) ion per subunit. {ECO:0000250}. [SIMILARITY] Belongs to the ribose-phosphate pyrophosphokinase family. {ECO:0000305}.
LOCUS CAMK1_ARATH 576 aa linear PLN 05-OCT-2016
	DEFINITION RecName: Full=CDPK-related kinase 1; Short=AtCRK1; AltName: Full=Calcium/calmodulin-dependent protein kinase 3; AltName: Full=Calmodulin-binding protein kinase 3; Short=AtCBK3; Short=CaM-binding protein kinase 3.
	KEYWORDS ATP-binding; Calcium; Complete proteome; Kinase; Lipoprotein; Membrane; Metal-binding; Myristate; Nucleotide-binding; Phosphoprotein; Reference proteome; Repeat; Serine/threonine-protein kinase; Stress response; Transferase.
	TITLE Characterization of a calmodulin-regulated Ca2+-dependent-protein-kinase-related protein kinase, AtCRK1, from Arabidopsis
	TITLE Direct Submission
	TITLE Sequence and analysis of chromosome 2 of the plant Arabidopsis thaliana
	TITLE Direct Submission
	TITLE Calcium-regulated protein kinases of plants
	TITLE The Arabidopsis CDPK-SnRK superfamily of protein kinases
	TITLE Biochemical and expression analysis of an Arabidopsis calcium-dependent protein kinase-related kinase
	TITLE The calmodulin-binding protein kinase 3 is part of heat-shock signal transduction in Arabidopsis thaliana
	TITLE Large-scale Arabidopsis phosphoproteome profiling reveals novel chloroplast kinase substrates and phosphorylation networks
	TITLE Calcium-dependent protein kinases from Arabidopsis show substrate specificity differences in an analysis of 103 substrates
	COMMENT On Sep 14, 2005 this sequence version replaced gi:7446421. [FUNCTION] May play a role in signal transduction pathways that involve calcium as a second messenger (By similarity). Serine/threonine kinase that phosphorylates histone H3. Confers thermotolerance; involved in the heat-shock-mediated calmodulin-dependent signal transduction leading to the activation of heat-shock transcription f…
LOCUS GL111_ORYSJ 222 aa linear PLN 05-OCT-2016
	DEFINITION RecName: Full=Germin-like protein 11-1; Flags: Precursor.
	KEYWORDS Apoplast; Complete proteome; Disulfide bond; Manganese; Metal-binding; Reference proteome; Secreted; Signal.
	TITLE The sequence of rice chromosomes 11 and 12, rich in disease resistance genes and recent gene duplications
	TITLE The map-based sequence of the rice genome
	TITLE The Rice Annotation Project Database (RAP-DB): 2008 update
	TITLE Improvement of the Oryza sativa Nipponbare reference genome using next generation sequence and optical map data
	TITLE The Genomes of Oryza sativa: a history of duplications
	COMMENT On Jun 17, 2009 this sequence version replaced gi:122234221. [FUNCTION] May play a role in plant defense. Probably has no oxalate oxidase activity even if the active site is conserved. [SUBUNIT] Oligomer (believed to be a pentamer but probably hexamer). {ECO:0000250}. [SUBCELLULAR LOCATION] Secreted, extracellular space, apoplast {ECO:0000250}. [SIMILARITY] Belongs to the germin family. {…
LOCUS RPS1_ARATH 416 aa linear PLN 02-NOV-2016
	DEFINITION RecName: Full=30S ribosomal protein S1, chloroplastic; AltName: Full=Plastid ribosomal protein S1; Short=PRPS1; Flags: Precursor.
	KEYWORDS Acetylation; Chloroplast; Complete proteome; Plastid; Reference; proteome; Repeat; Ribonucleoprotein; Ribosomal protein; RNA-binding; Transit peptide.
	TITLE Sequence and analysis of chromosome 5 of the plant Arabidopsis thaliana
	TITLE Direct Submission
	TITLE Empirical analysis of transcriptional activity in the Arabidopsis genome
	TITLE Direct Submission
	TITLE Identification of phosphoproteins in Arabidopsis thaliana leaves using polyethylene glycol fractionation, immobilized metal-ion affinity chromatography, two-dimensional gel electrophoresis and mass spectrometry
	TITLE Comparative large scale characterization of plant versus mammal proteins reveals similar and idiosyncratic N-alpha-acetylation features
	TITLE Versatile roles of Arabidopsis plastid ribosomal proteins in plant growth and development
	TITLE Downregulation of chloroplast RPS1 negatively modulates nuclear heat-responsive expression of HsfA2 and its target genes in Arabidopsis
	COMMENT [FUNCTION] Required for optimal plastid performance in terms of photosynthesis and growth. Required for the translation of plastid mRNAs (PubMed:22900828). Involved in cellular heat stress response and required for heat tolerance. Required for transcriptional activation of HSFA2 and its target genes in response to heat stress. Plays a critical role in biosynthesis of thylakoid membrane pr…
LOCUS BAB17684 153 aa linear PLN 14-JUL-2016
	DEFINITION DC 1.2 homolog, partial [Arabidopsis thaliana].
	KEYWORDS .
	TITLE Monitoring the expression pattern of 1300 Arabidopsis genes under drought and cold stresses by using a full-length cDNA microarray
LOCUS TPS1_ORYSJ 548 aa linear PLN 05-OCT-2016
	DEFINITION RecName: Full=Probable thiamine biosynthetic bifunctional enzyme, chloroplastic; Includes: RecName: Full=Thiamine-phosphate synthase; Short=TP synthase; Short=TPS; AltName: Full=Thiamine-phosphate pyrophosphorylase; Short=TMP pyrophosphorylase; Short=TMP-PPase; Includes: RecName: Full=Hydroxymethylpyrimidine kinase; Short=HMP kinase; Flags: Precursor.
	KEYWORDS ATP-binding; Chloroplast; Complete proteome; Kinase; Magnesium; Metal-binding; Multifunctional enzyme; Nucleotide-binding; Plastid; Reference proteome; Thiamine biosynthesis; Transferase; Transit; peptide.
	TITLE The sequence of rice chromosomes 11 and 12, rich in disease resistance genes and recent gene duplications
	TITLE The map-based sequence of the rice genome
	TITLE The Rice Annotation Project Database (RAP-DB): 2008 update
	TITLE Improvement of the Oryza sativa Nipponbare reference genome using next generation sequence and optical map data
	TITLE The Genomes of Oryza sativa: a history of duplications
	TITLE Collection, mapping, and annotation of over 28,000 cDNA clones from japonica rice
	COMMENT On Nov 30, 2012 this sequence version replaced gi:122221644. [FUNCTION] Essential for thiamine biosynthesis. Bifunctional enzyme that catalyzes the phosphorylation of hydroxymethylpyrimidine phosphate (HMP-P) to HMP-PP and condenses 4-methyl-5-(beta-hydroxyethyl)thiazole monophosphate (THZ-P) and 2-methyl-4-amino-5-hydroxymethyl pyrimidine pyrophosphate (HMP-PP) to form thiamine monophosp…
LOCUS APRL3_ORYSJ 311 aa linear PLN 05-OCT-2016
	DEFINITION RecName: Full=5'-adenylylsulfate reductase-like 3; AltName: Full=Adenosine 5'-phosphosulfate reductase-like 3; Short=APR-like 3; Short=OsAPRL3; Flags: Precursor.
	KEYWORDS Complete proteome; Glycoprotein; Isomerase; Membrane; Reference; proteome; Signal; Transmembrane; Transmembrane helix.
	TITLE A network of rice genes associated with stress response and seed development
	TITLE The map-based sequence of the rice genome
	TITLE The Rice Annotation Project Database (RAP-DB): 2008 update
	TITLE Improvement of the Oryza sativa Nipponbare reference genome using next generation sequence and optical map data
	TITLE The Genomes of Oryza sativa: a history of duplications
	COMMENT [SUBCELLULAR LOCATION] Membrane {ECO:0000305}; Single-pass membrane protein {ECO:0000305}. [SIMILARITY] Contains 1 thioredoxin domain. {ECO:0000255|PROSITE-ProRule:PRU00691}.
LOCUS 1803521A 140 aa linear PLN 19-NOV-1996
	DEFINITION pathogenesis-related protein 1.
	KEYWORDS Pathogenesis Related Protein 1; Zea mays; Maize Root; Purifn; LC; HPLC; Enz Digest; Immunoblot; SDS PAGE; Seq Determination; 140AAs; Edman Degradation; Seq Comparison.
	TITLE Complete Amino Acid Sequence of a Polypeptide from Zea mays Similar to the Pathogenesis-Related-1 Family
	COMMENT EC=2.5.1.6.
LOCUS AF391103_1 292 aa linear PLN 09-JUN-2004
	DEFINITION beta-expansin OsEXPB11 [Oryza sativa].
	KEYWORDS .
	TITLE Expression of beta-expansins is correlated with internodal elongation in deepwater rice
	COMMENT Method: conceptual translation supplied by author.
LOCUS NAC43_ARATH 365 aa linear PLN 02-NOV-2016
	DEFINITION RecName: Full=NAC domain-containing protein 43; Short=ANAC043; AltName: Full=Protein EMBRYO DEFECTIVE 2301; AltName: Full=Protein NAC SECONDARY WALL THICKENING PROMOTING FACTOR 1.
	KEYWORDS Complete proteome; DNA-binding; Nucleus; Reference proteome; Transcription; Transcription regulation.
	TITLE Sequence and analysis of chromosome 2 of the plant Arabidopsis thaliana
	TITLE Direct Submission
	TITLE Empirical analysis of transcriptional activity in the Arabidopsis genome
	TITLE Direct Submission
	TITLE Comprehensive analysis of NAC family genes in Oryza sativa and Arabidopsis thaliana
	TITLE The NAC transcription factors NST1 and NST2 of Arabidopsis regulate secondary wall thickenings and are required for anther dehiscence
	TITLE NAC transcription factors, NST1 and NST3, are key regulators of the formation of secondary walls in woody tissues of Arabidopsis
	TITLE Two NAC domain transcription factors, SND1 and NST1, function redundantly in regulation of secondary wall synthesis in fibers of Arabidopsis
	COMMENT On or before May 16, 2006 this sequence version replaced gi:75100048, gi:75102991, gi:75148784. [FUNCTION] Transcription activator of genes involved in biosynthesis of secondary walls. Together with NST2 and NST3, required for the secondary cell wall thickening of sclerenchymatous fibers, secondary xylem (tracheary elements), and of the anther endocethium, which is necessary for anther de…
LOCUS PMA9_ARATH 954 aa linear PLN 08-JUN-2016
	DEFINITION RecName: Full=ATPase 9, plasma membrane-type; AltName: Full=Proton pump 9.
	KEYWORDS Alternative splicing; ATP-binding; Complete proteome; Hydrogen ion; transport; Hydrolase; Ion transport; Magnesium; Membrane; Metal-binding; Nucleotide-binding; Phosphoprotein; Reference; proteome; Transmembrane; Transmembrane helix; Transport.
	TITLE Identification of an Arabidopsis thaliana gene encoding a plasma membrane H(+)-ATPase whose expression is restricted to anther tissue
	TITLE Sequence and analysis of chromosome 1 of the plant Arabidopsis thaliana
	COMMENT On or before Jul 18, 2007 this sequence version replaced gi:2118232, gi:25290664. [FUNCTION] The plasma membrane H(+) ATPase of plants and fungi generates a proton gradient that drives the active transport of nutrients by H(+)-symport. The resulting external acidification and/or internal alkinization may mediate growth responses. [CATALYTIC ACTIVITY] ATP + H(2)O + H(+)(In) = ADP + phospha…
LOCUS MD37D_ARATH 653 aa linear PLN 05-OCT-2016
	DEFINITION RecName: Full=Probable mediator of RNA polymerase II transcription subunit 37c; AltName: Full=Heat shock 70 kDa protein 2; AltName: Full=Heat shock cognate 70 kDa protein 2; AltName: Full=Heat shock cognate protein 70-2; Short=AtHsc70-2; AltName: Full=Heat shock protein 70-2; Short=AtHsp70-2.
	KEYWORDS ATP-binding; Chaperone; Complete proteome; Cytoplasm; Isopeptide; bond; Nucleotide-binding; Nucleus; Reference proteome; Stress; response; Transcription; Transcription regulation; Ubl conjugation.
	TITLE Sequence and analysis of chromosome 5 of the plant Arabidopsis thaliana
	TITLE Empirical analysis of transcriptional activity in the Arabidopsis genome
	TITLE Characterization of an HSP70 Cognate Gene Family in Arabidopsis
	TITLE Genomic analysis of the Hsp70 superfamily in Arabidopsis thaliana
	TITLE Comprehensive expression profile analysis of the Arabidopsis Hsp70 gene family
	TITLE Virus induction of heat shock protein 70 reflects a general response to protein accumulation in the plant cytosol
	TITLE Interaction between SGT1 and cytosolic/nuclear HSC70 chaperones regulates Arabidopsis immune responses
	TITLE Tandem affinity purification and mass spectrometric analysis of ubiquitylated proteins in Arabidopsis
	TITLE AtHsp70-15-deficient Arabidopsis plants are characterized by reduced growth, a constitutive cytosolic protein response and enhanced resistance to TuMV
	TITLE The Mediator complex in plants: structure, phylogeny, and expression profiling of representative genes in a dicot (Arabidopsis) and a monocot (rice) during reproduction and abiotic stress
	COMMENT On or before Feb 24, 2012 this sequence version replaced gi:75276834, gi:122236333, gi:75283505, gi:99707, gi:11277131, gi:123617. [FUNCTION] Component of the Mediator complex, a coactivator involved in the regulated transcription of nearly all RNA polymerase II-dependent genes. Mediator functions as a bridge to convey information from gene-specific regulatory proteins to the basal RNA po…
LOCUS BAE00074 127 aa linear PLN 29-NOV-2005
	DEFINITION PGR5 [Zea mays].
	KEYWORDS .
	TITLE Differential use of two cyclic electron flows around photosystem I for driving CO2-concentration mechanism in C4 photosynthesis
LOCUS AIU34628 768 aa linear PLN 27-OCT-2014
	DEFINITION hyperosmolality-gated Ca2+ permeable channel 1.1 [Oryza sativa].
	KEYWORDS .
	TITLE OSCA1 mediates osmotic-stress-evoked Ca2+ increases vital for osmosensing in Arabidopsis
LOCUS AIU34630 767 aa linear PLN 27-OCT-2014
	DEFINITION hyperosmolality-gated Ca2+ permeable channel 1.3 [Oryza sativa].
	KEYWORDS .
	TITLE OSCA1 mediates osmotic-stress-evoked Ca2+ increases vital for osmosensing in Arabidopsis
LOCUS AIU34631 810 aa linear PLN 27-OCT-2014
	DEFINITION hyperosmolality-gated Ca2+ permeable channel 1.4 [Oryza sativa].
	KEYWORDS .
	TITLE OSCA1 mediates osmotic-stress-evoked Ca2+ increases vital for osmosensing in Arabidopsis
LOCUS DAA05104 361 aa linear PLN 17-MAR-2006
	DEFINITION TPA_inf: WRKY transcription factor 39 [Oryza sativa Indica Group].
	KEYWORDS Third Party Data; TPA; TPA:inferential.
	TITLE A rice WRKY gene encodes a transcriptional repressor of the gibberellin signaling pathway in aleurone cells
	COMMENT Method: conceptual translation supplied by author.
LOCUS COBL7_ORYSJ 439 aa linear PLN 07-SEP-2016
	DEFINITION RecName: Full=COBRA-like protein 7; AltName: Full=Protein BRITTLE CULM1-like P1; Flags: Precursor.
	KEYWORDS Cell membrane; Complete proteome; Glycoprotein; GPI-anchor; Lipoprotein; Membrane; Reference proteome; Signal.
	TITLE Sequence and analysis of rice chromosome 4
	TITLE The map-based sequence of the rice genome
	TITLE Improvement of the Oryza sativa Nipponbare reference genome using next generation sequence and optical map data
	TITLE BRITTLE CULM1, which encodes a COBRA-like protein, affects the mechanical properties of rice plants
	COMMENT [FUNCTION] Involved in determining the orientation of cell expansion, probably by playing an important role in cellulose deposition. May act by recruiting cellulose synthesizing complexes to discrete positions on the cell surface (By similarity). {ECO:0000250}. [SUBCELLULAR LOCATION] Cell membrane {ECO:0000305}; Lipid-anchor, GPI-anchor {ECO:0000305}. [SIMILARITY] Belongs to the COBRA fam…
LOCUS FABG_ARATH 319 aa linear PLN 08-JUN-2016
	DEFINITION RecName: Full=3-oxoacyl-[acyl-carrier-protein] reductase, chloroplastic; AltName: Full=3-ketoacyl-acyl carrier protein reductase; Flags: Precursor.
	KEYWORDS Acetylation; Chloroplast; Complete proteome; Fatty acid; biosynthesis; Fatty acid metabolism; Lipid biosynthesis; Lipid; metabolism; NADP; Oxidoreductase; Plastid; Reference proteome; Transit peptide.
	TITLE Molecular cloning of higher-plant 3-oxoacyl-(acyl carrier protein) reductase. Sequence identities with the nodG-gene product of the nitrogen-fixing soil bacterium Rhizobium meliloti
	TITLE Sequence and analysis of chromosome 1 of the plant Arabidopsis thaliana
	TITLE Empirical analysis of transcriptional activity in the Arabidopsis genome
	TITLE Comparative large scale characterization of plant versus mammal proteins reveals similar and idiosyncratic N-alpha-acetylation features
	COMMENT On or before Jul 18, 2007 this sequence version replaced gi:25283414, gi:7431035, gi:99753, gi:462049. [CATALYTIC ACTIVITY] (3R)-3-hydroxyacyl-[acyl-carrier-protein] + NADP(+) = 3-oxoacyl-[acyl-carrier-protein] + NADPH. [PATHWAY] Lipid metabolism; fatty acid biosynthesis. [SUBUNIT] Homotetramer. {ECO:0000305}. [SUBCELLULAR LOCATION] Plastid, chloroplast. Plastid. Note=And non-photosynthet…
LOCUS AF237670_1 446 aa linear PLN 06-APR-2000
	DEFINITION serine/threonine protein kinase SOS2 [Arabidopsis thaliana].
	KEYWORDS .
	TITLE The Arabidopsis thaliana SOS2 gene encodes a protein kinase that is required for salt tolerance
	COMMENT Method: conceptual translation supplied by author.
LOCUS CIPK3_ARATH 441 aa linear PLN 05-OCT-2016
	DEFINITION RecName: Full=CBL-interacting serine/threonine-protein kinase 3; AltName: Full=SNF1-related kinase 3.17; AltName: Full=SOS2-like protein kinase PKS12.
	KEYWORDS Alternative splicing; ATP-binding; Complete proteome; Kinase; Manganese; Nucleotide-binding; Reference proteome; Serine/threonine-protein kinase; Transferase.
	TITLE Interaction specificity of Arabidopsis calcineurin B-like calcium sensors and their target kinases
	TITLE Sequence and analysis of chromosome 2 of the plant Arabidopsis thaliana
	TITLE Empirical analysis of transcriptional activity in the Arabidopsis genome
	TITLE CIPK3, a calcium sensor-associated protein kinase that regulates abscisic acid and cold signal transduction in Arabidopsis
	TITLE The Arabidopsis CDPK-SnRK superfamily of protein kinases
	TITLE Calcineurin-B-like protein CBL9 interacts with target kinase CIPK3 in the regulation of ABA response in seed germination
	COMMENT On Sep 22, 2009 this sequence version replaced gi:122209526. [FUNCTION] Involved in the resistance to some abiotic stresses (e.g. high salt, hyperosmotic stress) in young seedlings, by regulating the expression of several stress-inducible genes (cold-and salt-induced genes but not drought-responsive genes). Required for the ABA response during germination. CIPK serine-threonine protein ki…
LOCUS CIPK3_ORYSJ 445 aa linear PLN 05-OCT-2016
	DEFINITION RecName: Full=CBL-interacting protein kinase 3; AltName: Full=OsCIPK03.
	KEYWORDS ATP-binding; Complete proteome; Kinase; Manganese; Nucleotide-binding; Reference proteome; Serine/threonine-protein; kinase; Transferase.
	TITLE The map-based sequence of the rice genome
	TITLE The Rice Annotation Project Database (RAP-DB): 2008 update
	TITLE Improvement of the Oryza sativa Nipponbare reference genome using next generation sequence and optical map data
	TITLE The Genomes of Oryza sativa: a history of duplications
	TITLE Calcium sensors and their interacting protein kinases: genomics of the Arabidopsis and rice CBL-CIPK signaling networks
	TITLE Characterization of stress-responsive CIPK genes in rice for stress tolerance improvement
	COMMENT [FUNCTION] CIPK serine-threonine protein kinases interact with CBL proteins. Binding of a CBL protein to the regulatory NAF domain of CIPK protein lead to the activation of the kinase in a calcium-dependent manner (By similarity). {ECO:0000250}. [CATALYTIC ACTIVITY] ATP + a protein = ADP + a phosphoprotein. [COFACTOR] Name=Mn(2+); Xref=ChEBI:CHEBI:29035; Evidence={ECO:0000250}. [DOMAIN] T…
LOCUS CIPK8_ORYSJ 446 aa linear PLN 05-OCT-2016
	DEFINITION RecName: Full=CBL-interacting protein kinase 8; AltName: Full=OsCIPK08.
	KEYWORDS ATP-binding; Complete proteome; Kinase; Manganese; Nucleotide-binding; Reference proteome; Serine/threonine-protein; kinase; Transferase.
	TITLE The genome sequence and structure of rice chromosome 1
	TITLE The map-based sequence of the rice genome
	TITLE The Rice Annotation Project Database (RAP-DB): 2008 update
	TITLE Improvement of the Oryza sativa Nipponbare reference genome using next generation sequence and optical map data
	TITLE Collection, mapping, and annotation of over 28,000 cDNA clones from japonica rice
	TITLE Calcium sensors and their interacting protein kinases: genomics of the Arabidopsis and rice CBL-CIPK signaling networks
	TITLE Characterization of stress-responsive CIPK genes in rice for stress tolerance improvement
	COMMENT [FUNCTION] CIPK serine-threonine protein kinases interact with CBL proteins. Binding of a CBL protein to the regulatory NAF domain of CIPK protein lead to the activation of the kinase in a calcium-dependent manner (By similarity). {ECO:0000250}. [CATALYTIC ACTIVITY] ATP + a protein = ADP + a phosphoprotein. [COFACTOR] Name=Mn(2+); Xref=ChEBI:CHEBI:29035; Evidence={ECO:0000250}. [INDUCTION…
LOCUS CIPK9_ARATH 447 aa linear PLN 05-OCT-2016
	DEFINITION RecName: Full=CBL-interacting serine/threonine-protein kinase 9; AltName: Full=SNF1-related kinase 3.12; AltName: Full=SOS2-like protein kinase PKS6.
	KEYWORDS Alternative splicing; ATP-binding; Complete proteome; Cytoplasm; Kinase; Manganese; Nucleotide-binding; Nucleus; Phosphoprotein; Reference proteome; Serine/threonine-protein kinase; Transferase.
	TITLE The NAF domain defines a novel protein-protein interaction module conserved in Ca2+-regulated kinases
	TITLE Molecular characterization of functional domains in the protein kinase SOS2 that is required for plant salt tolerance
	TITLE Sequence and analysis of chromosome 1 of the plant Arabidopsis thaliana
	TITLE Empirical analysis of transcriptional activity in the Arabidopsis genome
	TITLE The Arabidopsis CDPK-SnRK superfamily of protein kinases
	TITLE A protein kinase, calcineurin B-like protein-interacting protein Kinase9, interacts with calcium sensor calcineurin B-like Protein3 and regulates potassium homeostasis under low-potassium stress in Arabidopsis
	COMMENT On Sep 22, 2009 this sequence version replaced gi:75336160. [FUNCTION] CIPK serine-threonine protein kinases interact with CBL proteins. Binding of a CBL protein to the regulatory NAF domain of CIPK protein lead to the activation of the kinase in a calcium-dependent manner. Involved in K(+) homeostasis under low-K(+) stress. {ECO:0000269|PubMed:23109687}. [CATALYTIC ACTIVITY] ATP + a prot…
LOCUS CIPK9_ORYSJ 456 aa linear PLN 05-OCT-2016
	DEFINITION RecName: Full=CBL-interacting protein kinase 9; AltName: Full=OsCIPK09.
	KEYWORDS ATP-binding; Complete proteome; Kinase; Manganese; Nucleotide-binding; Reference proteome; Serine/threonine-protein; kinase; Transferase.
	TITLE Sequence, annotation, and analysis of synteny between rice chromosome 3 and diverged grass species
	TITLE The map-based sequence of the rice genome
	TITLE The Rice Annotation Project Database (RAP-DB): 2008 update
	TITLE Improvement of the Oryza sativa Nipponbare reference genome using next generation sequence and optical map data
	TITLE The Genomes of Oryza sativa: a history of duplications
	TITLE Calcium sensors and their interacting protein kinases: genomics of the Arabidopsis and rice CBL-CIPK signaling networks
	TITLE Characterization of stress-responsive CIPK genes in rice for stress tolerance improvement
	COMMENT On Jun 14, 2008 this sequence version replaced gi:75330893. [FUNCTION] CIPK serine-threonine protein kinases interact with CBL proteins. Binding of a CBL protein to the regulatory NAF domain of CIPK protein lead to the activation of the kinase in a calcium-dependent manner (By similarity). {ECO:0000250}. [CATALYTIC ACTIVITY] ATP + a protein = ADP + a phosphoprotein. [COFACTOR] Name=Mn(2+)…
LOCUS CIPKN_ARATH 482 aa linear PLN 05-OCT-2016
	DEFINITION RecName: Full=CBL-interacting serine/threonine-protein kinase 23; AltName: Full=Protein LOW-K(+)-SENSITIVE 1; AltName: Full=SNF1-related kinase 3.23; AltName: Full=SOS2-like protein kinase PKS17.
	KEYWORDS 3D-structure; ATP-binding; Cell membrane; Complete proteome; Ion; channel; Ion transport; Kinase; Manganese; Membrane; Nucleotide-binding; Phosphoprotein; Potassium; Potassium channel; Potassium transport; Reference proteome; Serine/threonine-protein; kinase; Transferase; Transport.
	TITLE Sequence and analysis of chromosome 1 of the plant Arabidopsis thaliana
	TITLE Empirical analysis of transcriptional activity in the Arabidopsis genome
	TITLE The Arabidopsis CDPK-SnRK superfamily of protein kinases
	TITLE Calcium sensors and their interacting protein kinases: genomics of the Arabidopsis and rice CBL-CIPK signaling networks
	TITLE Calcium signaling networks channel plant K+ uptake
	TITLE A protein kinase, interacting with two calcineurin B-like proteins, regulates K+ transporter AKT1 in Arabidopsis
	TITLE A Ca(2)+ signaling pathway regulates a K(+) channel for low-K response in Arabidopsis
	TITLE Two calcineurin B-like calcium sensors, interacting with protein kinase CIPK23, regulate leaf transpiration and root potassium uptake in Arabidopsis
	TITLE A protein phosphorylation/dephosphorylation network regulates a plant potassium channel
	TITLE CHL1 functions as a nitrate sensor in plants
	TITLE Phosphorylation of calcineurin B-like (CBL) calcium sensor proteins by their CBL-interacting protein kinases (CIPKs) is required for full activity of CBL-CIPK complexes toward their target proteins
	COMMENT On May 23, 2008 this sequence version replaced gi:75333453. [FUNCTION] CIPK serine-threonine protein kinases interact with CBL proteins. Binding of a CBL protein to the regulatory NAF domain of CIPK protein leads to activation of the kinase in a calcium-dependent manner. Downstream of CBL1, CBL2, CBL3 and CBL9, regulates by phosphorylation the K(+) conductance and uptake of AKT1 in low K(…
LOCUS CIPKN_ORYSJ 450 aa linear PLN 05-OCT-2016
	DEFINITION RecName: Full=CBL-interacting protein kinase 23; AltName: Full=OsCIPK23.
	KEYWORDS Alternative splicing; ATP-binding; Complete proteome; Kinase; Manganese; Nucleotide-binding; Reference proteome; Serine/threonine-protein kinase; Transferase.
	TITLE The map-based sequence of the rice genome
	TITLE The Rice Annotation Project Database (RAP-DB): 2008 update
	TITLE Improvement of the Oryza sativa Nipponbare reference genome using next generation sequence and optical map data
	TITLE Collection, mapping, and annotation of over 28,000 cDNA clones from japonica rice
	TITLE Calcium sensors and their interacting protein kinases: genomics of the Arabidopsis and rice CBL-CIPK signaling networks
	TITLE Characterization of stress-responsive CIPK genes in rice for stress tolerance improvement
	COMMENT [FUNCTION] CIPK serine-threonine protein kinases interact with CBL proteins. Binding of a CBL protein to the regulatory NAF domain of CIPK protein lead to the activation of the kinase in a calcium-dependent manner (By similarity). {ECO:0000250}. [CATALYTIC ACTIVITY] ATP + a protein = ADP + a phosphoprotein. [COFACTOR] Name=Mn(2+); Xref=ChEBI:CHEBI:29035; Evidence={ECO:0000250}. [ALTERNATI…
LOCUS CIPKO_ORYSJ 453 aa linear PLN 05-OCT-2016
	DEFINITION RecName: Full=CBL-interacting protein kinase 24; AltName: Full=OsCIPK24.
	KEYWORDS ATP-binding; Complete proteome; Kinase; Manganese; Nucleotide-binding; Reference proteome; Serine/threonine-protein; kinase; Transferase.
	TITLE The map-based sequence of the rice genome
	TITLE The Rice Annotation Project Database (RAP-DB): 2008 update
	TITLE Improvement of the Oryza sativa Nipponbare reference genome using next generation sequence and optical map data
	TITLE Collection, mapping, and annotation of over 28,000 cDNA clones from japonica rice
	TITLE Calcium sensors and their interacting protein kinases: genomics of the Arabidopsis and rice CBL-CIPK signaling networks
	TITLE Conservation of the salt overly sensitive pathway in rice
	TITLE Characterization of stress-responsive CIPK genes in rice for stress tolerance improvement
	COMMENT [FUNCTION] Involved in the regulatory pathway for the control of intracellular Na(+) and K(+) homeostasis and salt tolerance. Operates in synergy with CBL4 to activate the plasma membrane Na(+)/H(+) antiporter SOS1. CIPK serine-threonine protein kinases interact with CBL proteins. Binding of a CBL protein to the regulatory NAF domain of CIPK protein lead to the activation of the kinase in…
LOCUS CIPKV_ORYSJ 449 aa linear PLN 05-OCT-2016
	DEFINITION RecName: Full=CBL-interacting protein kinase 31; AltName: Full=OsCIPK31; Short=OsCK1.
	KEYWORDS Alternative splicing; ATP-binding; Calcium; Complete proteome; Kinase; Manganese; Nucleotide-binding; Phosphoprotein; Reference; proteome; Serine/threonine-protein kinase; Transferase.
	TITLE Isolation and characterization of a novel rice Ca2+-regulated protein kinase gene involved in responses to diverse signals including cold, light, cytokinins, sugars and salts
	TITLE Sequence, annotation, and analysis of synteny between rice chromosome 3 and diverged grass species
	TITLE The map-based sequence of the rice genome
	TITLE The Rice Annotation Project Database (RAP-DB): 2008 update
	TITLE Improvement of the Oryza sativa Nipponbare reference genome using next generation sequence and optical map data
	TITLE Calcium sensors and their interacting protein kinases: genomics of the Arabidopsis and rice CBL-CIPK signaling networks
	TITLE Characterization of stress-responsive CIPK genes in rice for stress tolerance improvement
	COMMENT On or before Jun 14, 2008 this sequence version replaced gi:122247095, gi:122230753. [FUNCTION] Involved in cold stress tolerance. CIPK serine-threonine protein kinases interact with CBL proteins. Binding of a CBL protein to the regulatory NAF domain of CIPK protein lead to the activation of the kinase in a calcium-dependent manner. {ECO:0000269|PubMed:17535819}. [CATALYTIC ACTIVITY] ATP …
LOCUS CIPKX_ORYSJ 454 aa linear PLN 05-OCT-2016
	DEFINITION RecName: Full=CBL-interacting protein kinase 33; AltName: Full=OsCIPK33.
	KEYWORDS ATP-binding; Complete proteome; Kinase; Manganese; Nucleotide-binding; Reference proteome; Serine/threonine-protein; kinase; Transferase.
	TITLE The sequence of rice chromosomes 11 and 12, rich in disease resistance genes and recent gene duplications
	TITLE The map-based sequence of the rice genome
	TITLE The Rice Annotation Project Database (RAP-DB): 2008 update
	TITLE Improvement of the Oryza sativa Nipponbare reference genome using next generation sequence and optical map data
	TITLE Collection, mapping, and annotation of over 28,000 cDNA clones from japonica rice
	TITLE Calcium sensors and their interacting protein kinases: genomics of the Arabidopsis and rice CBL-CIPK signaling networks
	COMMENT On Jun 14, 2008 this sequence version replaced gi:122234273. [FUNCTION] CIPK serine-threonine protein kinases interact with CBL proteins. Binding of a CBL protein to the regulatory NAF domain of CIPK protein lead to the activation of the kinase in a calcium-dependent manner (By similarity). {ECO:0000250}. [CATALYTIC ACTIVITY] ATP + a protein = ADP + a phosphoprotein. [COFACTOR] Name=Mn(2+…
LOCUS CKX3_ORYSJ 527 aa linear PLN 05-OCT-2016
	DEFINITION RecName: Full=Cytokinin dehydrogenase 3; AltName: Full=Cytokinin oxidase 3; Short=OsCKX3; Flags: Precursor.
	KEYWORDS Complete proteome; FAD; Flavoprotein; Glycoprotein; Oxidoreductase; Reference proteome; Secreted; Signal.
	TITLE In-depth view of structure, activity, and evolution of rice chromosome 10
	TITLE The map-based sequence of the rice genome
	TITLE The Rice Annotation Project Database (RAP-DB): 2008 update
	TITLE Improvement of the Oryza sativa Nipponbare reference genome using next generation sequence and optical map data
	TITLE The Genomes of Oryza sativa: a history of duplications
	TITLE Collection, mapping, and annotation of over 28,000 cDNA clones from japonica rice
	TITLE Structure and function of cytokinin oxidase/dehydrogenase genes of maize, rice, Arabidopsis and other species
	TITLE Cytokinin oxidase regulates rice grain production
	COMMENT [FUNCTION] Catalyzes the oxidation of cytokinins, a family of N(6)-substituted adenine derivatives that are plant hormones, where the substituent is an isopentenyl group. {ECO:0000250}. [CATALYTIC ACTIVITY] N(6)-dimethylallyladenine + acceptor + H(2)O = adenine + 3-methylbut-2-enal + reduced acceptor. [COFACTOR] Name=FAD; Xref=ChEBI:CHEBI:57692; Evidence={ECO:0000250}. [SUBUNIT] Monomer. …
LOCUS WNK8_ARATH 563 aa linear PLN 02-NOV-2016
	DEFINITION RecName: Full=Serine/threonine-protein kinase WNK8; Short=AtWNK8; AltName: Full=Protein kinase with no lysine 8.
	KEYWORDS ATP-binding; Complete proteome; Kinase; Nucleotide-binding; Nucleus; Phosphoprotein; Reference proteome; Serine/threonine-protein kinase; Transferase.
	TITLE Structural analysis of Arabidopsis thaliana chromosome 5. IX. Sequence features of the regions of 1,011,550 bp covered by seventeen P1 and TAC clones
	TITLE Direct Submission
	TITLE Empirical analysis of transcriptional activity in the Arabidopsis genome
	TITLE Compilation and characterization of a novel WNK family of protein kinases in Arabiodpsis thaliana with reference to circadian rhythms
	TITLE A WNK kinase binds and phosphorylates V-ATPase subunit C
	TITLE The plant WNK gene family and regulation of flowering time in Arabidopsis
	TITLE Co-option of EDM2 to distinct regulatory modules in Arabidopsis thaliana development
	TITLE The Arabidopsis defense component EDM2 affects the floral transition in an FLC-dependent manner
	TITLE Arabidopsis G-protein interactome reveals connections to cell wall carbohydrates and morphogenesis
	TITLE Endocytosis of the seven-transmembrane RGS1 protein activates G-protein-coupled signalling in Arabidopsis
	COMMENT On or before Oct 17, 2008 this sequence version replaced gi:75248033, gi:75262497. [FUNCTION] Regulates flowering time by modulating the photoperiod pathway. Phosphorylates the vacuolar ATPase subunit C (VATC) and RGS1 (PubMed:16427632, PubMed:18761494). Regulates EDM2 that, in turn, modulates development processes (PubMed:20840782, PubMed:20149132). {ECO:0000269|PubMed:16427632, ECO:0000…
LOCUS AIU34628 768 aa linear PLN 27-OCT-2014
	DEFINITION hyperosmolality-gated Ca2+ permeable channel 1.1 [Oryza sativa].
	KEYWORDS .
	TITLE OSCA1 mediates osmotic-stress-evoked Ca2+ increases vital for osmosensing in Arabidopsis
LOCUS ADLO1_ARATH 930 aa linear PLN 05-OCT-2016
	DEFINITION RecName: Full=Protein ARABIDILLO 1; AltName: Full=F-box only protein 5.
	KEYWORDS Complete proteome; Nucleus; Reference proteome; Repeat.
	TITLE Sequence and analysis of chromosome 2 of the plant Arabidopsis thaliana
	TITLE F-box proteins in Arabidopsis
	TITLE Armadillo-related proteins promote lateral root development in Arabidopsis
	TITLE PAH-domain-specific interactions of the Arabidopsis transcription coregulator SIN3-LIKE1 (SNL1) with telomere-binding protein 1 and ALWAYS EARLY2 Myb-DNA binding factors
	COMMENT On Sep 14, 2005 this sequence version replaced gi:7486948. [FUNCTION] Promotes lateral root initiation and development, independently of auxin (IAA) and abscisis acid (ABA). {ECO:0000269|PubMed:16434475}. [SUBUNIT] Interacts with SNL1. {ECO:0000269|PubMed:19962994}. [SUBCELLULAR LOCATION] Nucleus {ECO:0000269|PubMed:16434475}. [TISSUE SPECIFICITY] Expressed ubiquitously, with higher level…
LOCUS 4TNM_A 531 aa linear PLN 14-JAN-2015
	DEFINITION Chain A, Crystal Structure Of Arabidopsis Importin-alpha3 Armadillo Repeat Domain.
	KEYWORDS .
	TITLE Probing formation of cargo/importin-alpha transport complexes in plant cells using a pathogen effector
	COMMENT 1 Importin Subunit Alpha.
LOCUS IMA1A_ORYSJ 526 aa linear PLN 05-OCT-2016
	DEFINITION RecName: Full=Importin subunit alpha-1a.
	KEYWORDS 3D-structure; Complete proteome; Cytoplasm; Host-virus interaction; Protein transport; Reference proteome; Repeat; Transport.
	TITLE Cloning of a cDNA encoding an importin-alpha and down-regulation of the gene by light in rice leaves
	TITLE The genome sequence and structure of rice chromosome 1
	TITLE The map-based sequence of the rice genome
	TITLE Improvement of the Oryza sativa Nipponbare reference genome using next generation sequence and optical map data
	TITLE Functional characterization of a plant importin alpha homologue. Nuclear localization signal (NLS)-selective binding and mediation of nuclear import of nls proteins in vitro
	TITLE Molecular cloning of a novel importin alpha homologue from rice, by which constitutive photomorphogenic 1 (COP1) nuclear localization signal (NLS)-protein is preferentially nuclear imported
	TITLE Coat proteins of Rice tungro bacilliform virus and Mungbean yellow mosaic virus contain multiple nuclear-localization signals and interact with importin alpha
	COMMENT [FUNCTION] Functions in nuclear protein import. Binds specifically and directly to substrates containing either a simple or bipartite NLS motif. Promotes docking of import substrates to the nuclear envelope. {ECO:0000269|PubMed:11124253, ECO:0000269|PubMed:9727027}. [SUBUNIT] Forms a complex with importin subunit beta-1. The whole complex, most stable and composed of importin alpha, impor…
LOCUS IMPA2_ARATH 535 aa linear PLN 05-OCT-2016
	DEFINITION RecName: Full=Importin subunit alpha-2; Short=IMPa-2.
	KEYWORDS Complete proteome; Nucleus; Protein transport; Reference proteome; Repeat; Transport.
	TITLE Characterization of four cDNAs encoding different importin alpha homologues from Arabidopsis thaliana, designated AtIMPa1-4
	TITLE Sequence and analysis of chromosome 4 of the plant Arabidopsis thaliana
	TITLE Empirical analysis of transcriptional activity in the Arabidopsis genome
	TITLE IMPa-4, an Arabidopsis importin alpha isoform, is preferentially involved in agrobacterium-mediated plant transformation
	TITLE An Arabidopsis homolog of importin beta1 is required for ABA response and drought tolerance
	COMMENT On or before Jan 10, 2015 this sequence version replaced gi:75219651, gi:75261768. [FUNCTION] Binds to conventional NLS motifs and mediates nuclear protein import across the nuclear envelope (By similarity). Acts as cellular receptor for the nuclear import of the virD2 protein of Agrobacterium, but is not essential for Agrobacterium-mediated root transformation (PubMed:18836040). {ECO:000…
LOCUS TERT_ORYSJ 1259 aa linear PLN 05-OCT-2016
	DEFINITION RecName: Full=Telomerase reverse transcriptase; AltName: Full=OsTERT.
	KEYWORDS Chromosome; Complete proteome; DNA-binding; Magnesium; Metal-binding; Nucleotidyltransferase; Nucleus; Reference proteome; RNA-directed DNA polymerase; Telomere; Transferase.
	TITLE Characterization of Oryza sativa telomerase reverse transcriptase and possible role of its phosphorylation in the control of telomerase activity
	TITLE Cloning and characterization of rice (Oryza sativa L) telomerase reverse transcriptase, which reveals complex splicing patterns
	TITLE The sequence of rice chromosomes 11 and 12, rich in disease resistance genes and recent gene duplications
	TITLE The map-based sequence of the rice genome
	TITLE The Rice Annotation Project Database (RAP-DB): 2008 update
	TITLE Improvement of the Oryza sativa Nipponbare reference genome using next generation sequence and optical map data
	COMMENT On or before May 21, 2010 this sequence version replaced gi:122204833, gi:62511168. [FUNCTION] Telomerase is a ribonucleoprotein enzyme essential for the replication of chromosome termini in most eukaryotes. It elongates telomeres. It is a reverse transcriptase that adds simple sequence repeats to chromosome ends by copying a template sequence within the RNA component of the enzyme (By si…
LOCUS SAU62_ARATH 141 aa linear PLN 05-OCT-2016
	DEFINITION RecName: Full=Auxin-responsive protein SAUR62; AltName: Full=Protein SMALL AUXIN UP RNA 62.
	KEYWORDS Auxin signaling pathway; Cell membrane; Complete proteome; Developmental protein; Growth regulation; Membrane; Reference; proteome.
	TITLE Sequence and analysis of chromosome 1 of the plant Arabidopsis thaliana
	TITLE Functional annotation of a full-length Arabidopsis cDNA collection
	TITLE Empirical analysis of transcriptional activity in the Arabidopsis genome
	TITLE Auxin-responsive gene expression: genes, promoters and regulatory factors
	TITLE Arabidopsis SMALL AUXIN UP RNA63 promotes hypocotyl and stamen filament elongation
	COMMENT On or before May 29, 2015 this sequence version replaced gi:75151098, gi:75154695, gi:25403063. [FUNCTION] May promote auxin-stimulated organ elongation, such as hypocotyls, stamen filaments and petals. {ECO:0000269|PubMed:22507274}. [SUBCELLULAR LOCATION] Cell membrane {ECO:0000250|UniProtKB:F4I1H5}; Peripheral membrane protein {ECO:0000250|UniProtKB:F4I1H5}. [TISSUE SPECIFICITY] Express…
LOCUS TDR_ORYSJ 552 aa linear PLN 05-OCT-2016
	DEFINITION RecName: Full=Transcription factor TDR; AltName: Full=Basic helix-loop-helix protein 5; Short=OsbHLH005; AltName: Full=Protein TAPETUM DEGENERATION RETARDATION.
	KEYWORDS Complete proteome; Developmental protein; Nucleus; Reference; proteome; Transcription; Transcription regulation.
	TITLE The map-based sequence of the rice genome
	TITLE The Rice Annotation Project Database (RAP-DB): 2008 update
	TITLE Improvement of the Oryza sativa Nipponbare reference genome using next generation sequence and optical map data
	TITLE The Genomes of Oryza sativa: a history of duplications
	TITLE The rice tapetum degeneration retardation gene is required for tapetum degradation and anther development
	TITLE Genome-wide analysis of basic/helix-loop-helix transcription factor family in rice and Arabidopsis
	TITLE Tapetum degeneration retardation is critical for aliphatic metabolism and gene regulation during rice pollen development
	TITLE A novel rice bHLH transcription factor, DTD, acts coordinately with TDR in controlling tapetum function and pollen development
	TITLE EAT1 promotes tapetal cell death by regulating aspartic proteases during male reproductive development in rice
	TITLE The bHLH142 Transcription Factor Coordinates with TDR1 to Modulate the Expression of EAT1 and Regulate Pollen Development in Rice
	COMMENT [FUNCTION] Transcription factor involved in the regulation of tapetum programmed cell death (PCD) and degradation during male reproductive development. Promotes tapetal PCD. Positively regulates the expression of two tapetum-specific genes, the cysteine protease CP1 and the lipid-transfer protein C6 (PubMed:17138695). Acts upstream from and interacts with EAT1/DTD in the regulation of tap…
LOCUS CLP1_ARATH 444 aa linear PLN 02-NOV-2016
	DEFINITION RecName: Full=Protein CLP1 homolog; AltName: Full=CLP-like protein 3; AltName: Full=Protein CLP-SIMILAR PROTEIN 3.
	KEYWORDS ATP-binding; Complete proteome; mRNA processing; Nucleotide-binding; Nucleus; Reference proteome.
	TITLE Sequence and analysis of chromosome 3 of the plant Arabidopsis thaliana
	TITLE Direct Submission
	TITLE Empirical analysis of transcriptional activity in the Arabidopsis genome
	TITLE Arabidopsis mRNA polyadenylation machinery: comprehensive analysis of protein-protein interactions and gene expression profiling
	TITLE Arabidopsis PCFS4, a homologue of yeast polyadenylation factor Pcf11p, regulates FCA alternative processing and promotes flowering time
	TITLE Arabidopsis CLP1-SIMILAR PROTEIN3, an ortholog of human polyadenylation factor CLP1, functions in gametophyte, embryo, and postembryonic development
	TITLE Unique features of plant cleavage and polyadenylation specificity factor revealed by proteomic studies
	COMMENT [FUNCTION] Required for endonucleolytic cleavage during polyadenylation-dependent pre-mRNA 3'-end formation (By similarity). Functions in gametophyte, embryo and postembryotic development (PubMed:18971429). {ECO:0000255|HAMAP-Rule:MF_03035, ECO:0000269|PubMed:18298670, ECO:0000269|PubMed:18971429}. [SUBUNIT] Interacts with PCFS4 and SYM5. Forms a complex with cleavage and polyadenylation …
LOCUS AAQ56120 468 aa linear PLN 31-AUG-2003
	DEFINITION BRITTLE CULM1 [Oryza sativa Japonica Group].
	KEYWORDS .
	TITLE BRITTLE CULM1, which encodes a COBRA-like protein, affects the mechanical properties of rice plants
	COMMENT Method: conceptual translation supplied by author.
LOCUS ABJ99754 450 aa linear PLN 07-DEC-2007
	DEFINITION brittle stalk-2 [Zea mays].
	KEYWORDS .
	TITLE Brittle stalk 2 encodes a putative glycosylphosphatidylinositol-anchored protein that affects mechanical strength of maize tissues by altering the composition and structure of secondary cell walls
	TITLE Combining expression and comparative evolutionary analysis. The COBRA gene family
	TITLE Direct Submission
	TITLE Direct Submission
	COMMENT Method: conceptual translation.
LOCUS COBL1_ORYSJ 446 aa linear PLN 05-OCT-2016
	DEFINITION RecName: Full=COBRA-like protein 1; AltName: Full=Protein BRITTLE CULM1-like 6; Flags: Precursor.
	KEYWORDS Cell membrane; Complete proteome; Glycoprotein; GPI-anchor; Lipoprotein; Membrane; Reference proteome; Signal.
	TITLE The map-based sequence of the rice genome
	TITLE The Rice Annotation Project Database (RAP-DB): 2008 update
	TITLE Improvement of the Oryza sativa Nipponbare reference genome using next generation sequence and optical map data
	TITLE The Genomes of Oryza sativa: a history of duplications
	TITLE Collection, mapping, and annotation of over 28,000 cDNA clones from japonica rice
	TITLE BRITTLE CULM1, which encodes a COBRA-like protein, affects the mechanical properties of rice plants
	COMMENT On May 13, 2016 this sequence version replaced gi:122167106. [FUNCTION] Involved in determining the orientation of cell expansion, probably by playing an important role in cellulose deposition. May act by recruiting cellulose synthesizing complexes to discrete positions on the cell surface (By similarity). {ECO:0000250}. [SUBCELLULAR LOCATION] Cell membrane {ECO:0000305}; Lipid-anchor, GP…
LOCUS COBL2_ORYSJ 458 aa linear PLN 05-OCT-2016
	DEFINITION RecName: Full=COBRA-like protein 2; AltName: Full=Protein BRITTLE CULM1-like 2; Flags: Precursor.
	KEYWORDS Complete proteome; Glycoprotein; Membrane; Reference proteome; Signal; Transmembrane; Transmembrane helix.
	TITLE Sequence, annotation, and analysis of synteny between rice chromosome 3 and diverged grass species
	TITLE The map-based sequence of the rice genome
	TITLE The Rice Annotation Project Database (RAP-DB): 2008 update
	TITLE Improvement of the Oryza sativa Nipponbare reference genome using next generation sequence and optical map data
	TITLE The Genomes of Oryza sativa: a history of duplications
	TITLE Collection, mapping, and annotation of over 28,000 cDNA clones from japonica rice
	TITLE BRITTLE CULM1, which encodes a COBRA-like protein, affects the mechanical properties of rice plants
	COMMENT On May 13, 2016 this sequence version replaced gi:122246938. [SUBCELLULAR LOCATION] Membrane {ECO:0000305}; Single-pass membrane protein {ECO:0000305}. [SIMILARITY] Belongs to the COBRA family. {ECO:0000305}.
LOCUS COBL3_ORYSJ 457 aa linear PLN 07-SEP-2016
	DEFINITION RecName: Full=COBRA-like protein 3; AltName: Full=Protein BRITTLE CULM1-like 4; Flags: Precursor.
	KEYWORDS Cell membrane; Complete proteome; Glycoprotein; GPI-anchor; Lipoprotein; Membrane; Reference proteome; Signal; Transmembrane; Transmembrane helix.
	TITLE A fine physical map of the rice chromosome 5
	TITLE The map-based sequence of the rice genome
	TITLE The Rice Annotation Project Database (RAP-DB): 2008 update
	TITLE Improvement of the Oryza sativa Nipponbare reference genome using next generation sequence and optical map data
	TITLE Collection, mapping, and annotation of over 28,000 cDNA clones from japonica rice
	TITLE BRITTLE CULM1, which encodes a COBRA-like protein, affects the mechanical properties of rice plants
	COMMENT On May 13, 2016 this sequence version replaced gi:122169157. [FUNCTION] Involved in determining the orientation of cell expansion, probably by playing an important role in cellulose deposition. May act by recruiting cellulose synthesizing complexes to discrete positions on the cell surface (By similarity). {ECO:0000250}. [SUBCELLULAR LOCATION] Cell membrane {ECO:0000305}; Lipid-anchor, GP…
LOCUS COBL4_ORYSJ 425 aa linear PLN 05-OCT-2016
	DEFINITION RecName: Full=COBRA-like protein 4; AltName: Full=Protein BRITTLE CULM1-like 9; Flags: Precursor.
	KEYWORDS Complete proteome; Glycoprotein; Reference proteome; Signal.
	TITLE In-depth view of structure, activity, and evolution of rice chromosome 10
	TITLE The map-based sequence of the rice genome
	TITLE The Rice Annotation Project Database (RAP-DB): 2008 update
	TITLE Improvement of the Oryza sativa Nipponbare reference genome using next generation sequence and optical map data
	TITLE The Genomes of Oryza sativa: a history of duplications
	TITLE Collection, mapping, and annotation of over 28,000 cDNA clones from japonica rice
	TITLE BRITTLE CULM1, which encodes a COBRA-like protein, affects the mechanical properties of rice plants
	COMMENT [SIMILARITY] Belongs to the COBRA family. {ECO:0000305}.
LOCUS COBL6_ORYSJ 451 aa linear PLN 05-OCT-2016
	DEFINITION RecName: Full=COBRA-like protein 6; AltName: Full=Protein BRITTLE CULM1-like 7; Flags: Precursor.
	KEYWORDS Cell membrane; Complete proteome; Glycoprotein; GPI-anchor; Lipoprotein; Membrane; Reference proteome; Signal.
	TITLE The map-based sequence of the rice genome
	TITLE Improvement of the Oryza sativa Nipponbare reference genome using next generation sequence and optical map data
	TITLE The Genomes of Oryza sativa: a history of duplications
	TITLE BRITTLE CULM1, which encodes a COBRA-like protein, affects the mechanical properties of rice plants
	COMMENT [FUNCTION] Involved in determining the orientation of cell expansion, probably by playing an important role in cellulose deposition. May act by recruiting cellulose synthesizing complexes to discrete positions on the cell surface (By similarity). {ECO:0000250}. [SUBCELLULAR LOCATION] Cell membrane {ECO:0000305}; Lipid-anchor, GPI-anchor {ECO:0000305}. [SIMILARITY] Belongs to the COBRA fam…
LOCUS AAQ56120 468 aa linear PLN 31-AUG-2003
	DEFINITION BRITTLE CULM1 [Oryza sativa Japonica Group].
	KEYWORDS .
	TITLE BRITTLE CULM1, which encodes a COBRA-like protein, affects the mechanical properties of rice plants
	COMMENT Method: conceptual translation supplied by author.
LOCUS ABJ99754 450 aa linear PLN 07-DEC-2007
	DEFINITION brittle stalk-2 [Zea mays].
	KEYWORDS .
	TITLE Brittle stalk 2 encodes a putative glycosylphosphatidylinositol-anchored protein that affects mechanical strength of maize tissues by altering the composition and structure of secondary cell walls
	TITLE Combining expression and comparative evolutionary analysis. The COBRA gene family
	TITLE Direct Submission
	TITLE Direct Submission
	COMMENT Method: conceptual translation.
LOCUS COBL1_ORYSJ 446 aa linear PLN 05-OCT-2016
	DEFINITION RecName: Full=COBRA-like protein 1; AltName: Full=Protein BRITTLE CULM1-like 6; Flags: Precursor.
	KEYWORDS Cell membrane; Complete proteome; Glycoprotein; GPI-anchor; Lipoprotein; Membrane; Reference proteome; Signal.
	TITLE The map-based sequence of the rice genome
	TITLE The Rice Annotation Project Database (RAP-DB): 2008 update
	TITLE Improvement of the Oryza sativa Nipponbare reference genome using next generation sequence and optical map data
	TITLE The Genomes of Oryza sativa: a history of duplications
	TITLE Collection, mapping, and annotation of over 28,000 cDNA clones from japonica rice
	TITLE BRITTLE CULM1, which encodes a COBRA-like protein, affects the mechanical properties of rice plants
	COMMENT On May 13, 2016 this sequence version replaced gi:122167106. [FUNCTION] Involved in determining the orientation of cell expansion, probably by playing an important role in cellulose deposition. May act by recruiting cellulose synthesizing complexes to discrete positions on the cell surface (By similarity). {ECO:0000250}. [SUBCELLULAR LOCATION] Cell membrane {ECO:0000305}; Lipid-anchor, GP…
LOCUS COBL2_ORYSJ 458 aa linear PLN 05-OCT-2016
	DEFINITION RecName: Full=COBRA-like protein 2; AltName: Full=Protein BRITTLE CULM1-like 2; Flags: Precursor.
	KEYWORDS Complete proteome; Glycoprotein; Membrane; Reference proteome; Signal; Transmembrane; Transmembrane helix.
	TITLE Sequence, annotation, and analysis of synteny between rice chromosome 3 and diverged grass species
	TITLE The map-based sequence of the rice genome
	TITLE The Rice Annotation Project Database (RAP-DB): 2008 update
	TITLE Improvement of the Oryza sativa Nipponbare reference genome using next generation sequence and optical map data
	TITLE The Genomes of Oryza sativa: a history of duplications
	TITLE Collection, mapping, and annotation of over 28,000 cDNA clones from japonica rice
	TITLE BRITTLE CULM1, which encodes a COBRA-like protein, affects the mechanical properties of rice plants
	COMMENT On May 13, 2016 this sequence version replaced gi:122246938. [SUBCELLULAR LOCATION] Membrane {ECO:0000305}; Single-pass membrane protein {ECO:0000305}. [SIMILARITY] Belongs to the COBRA family. {ECO:0000305}.
LOCUS COBL3_ORYSJ 457 aa linear PLN 07-SEP-2016
	DEFINITION RecName: Full=COBRA-like protein 3; AltName: Full=Protein BRITTLE CULM1-like 4; Flags: Precursor.
	KEYWORDS Cell membrane; Complete proteome; Glycoprotein; GPI-anchor; Lipoprotein; Membrane; Reference proteome; Signal; Transmembrane; Transmembrane helix.
	TITLE A fine physical map of the rice chromosome 5
	TITLE The map-based sequence of the rice genome
	TITLE The Rice Annotation Project Database (RAP-DB): 2008 update
	TITLE Improvement of the Oryza sativa Nipponbare reference genome using next generation sequence and optical map data
	TITLE Collection, mapping, and annotation of over 28,000 cDNA clones from japonica rice
	TITLE BRITTLE CULM1, which encodes a COBRA-like protein, affects the mechanical properties of rice plants
	COMMENT On May 13, 2016 this sequence version replaced gi:122169157. [FUNCTION] Involved in determining the orientation of cell expansion, probably by playing an important role in cellulose deposition. May act by recruiting cellulose synthesizing complexes to discrete positions on the cell surface (By similarity). {ECO:0000250}. [SUBCELLULAR LOCATION] Cell membrane {ECO:0000305}; Lipid-anchor, GP…
LOCUS COBL6_ORYSJ 451 aa linear PLN 05-OCT-2016
	DEFINITION RecName: Full=COBRA-like protein 6; AltName: Full=Protein BRITTLE CULM1-like 7; Flags: Precursor.
	KEYWORDS Cell membrane; Complete proteome; Glycoprotein; GPI-anchor; Lipoprotein; Membrane; Reference proteome; Signal.
	TITLE The map-based sequence of the rice genome
	TITLE Improvement of the Oryza sativa Nipponbare reference genome using next generation sequence and optical map data
	TITLE The Genomes of Oryza sativa: a history of duplications
	TITLE BRITTLE CULM1, which encodes a COBRA-like protein, affects the mechanical properties of rice plants
	COMMENT [FUNCTION] Involved in determining the orientation of cell expansion, probably by playing an important role in cellulose deposition. May act by recruiting cellulose synthesizing complexes to discrete positions on the cell surface (By similarity). {ECO:0000250}. [SUBCELLULAR LOCATION] Cell membrane {ECO:0000305}; Lipid-anchor, GPI-anchor {ECO:0000305}. [SIMILARITY] Belongs to the COBRA fam…
LOCUS ASPR1_ORYSJ 509 aa linear PLN 05-OCT-2016
	DEFINITION RecName: Full=Aspartic proteinase oryzasin-1; Flags: Precursor.
	KEYWORDS Aspartyl protease; Complete proteome; Disulfide bond; Glycoprotein; Hydrolase; Protease; Reference proteome; Signal; Vacuole; Zymogen.
	TITLE Rice aspartic proteinase, oryzasin, expressed during seed ripening and germination, has a gene organization distinct from those of animal and microbial aspartic proteinases
	TITLE A fine physical map of the rice chromosome 5
	TITLE The map-based sequence of the rice genome
	TITLE Improvement of the Oryza sativa Nipponbare reference genome using next generation sequence and optical map data
	COMMENT On or before Oct 25, 2005 this sequence version replaced gi:75322784, gi:2499819. [FUNCTION] Involved in the breakdown of propeptides of storage proteins in protein-storage vacuoles. {ECO:0000250}. [SUBCELLULAR LOCATION] Vacuole {ECO:0000250}. [DEVELOPMENTAL STAGE] Seed ripening and germination. [SIMILARITY] Belongs to the peptidase A1 family. {ECO:0000305}. [SIMILARITY] Contains 1 peptid…
LOCUS HAK23_ORYSJ 877 aa linear PLN 05-OCT-2016
	DEFINITION RecName: Full=Potassium transporter 23; AltName: Full=OsHAK23.
	KEYWORDS Complete proteome; Ion transport; Membrane; Potassium; Potassium; transport; Reference proteome; Transmembrane; Transmembrane helix; Transport.
	TITLE The map-based sequence of the rice genome
	TITLE The Rice Annotation Project Database (RAP-DB): 2008 update
	TITLE Improvement of the Oryza sativa Nipponbare reference genome using next generation sequence and optical map data
	TITLE The Genomes of Oryza sativa: a history of duplications
	TITLE Collection, mapping, and annotation of over 28,000 cDNA clones from japonica rice
	TITLE Molecular evolution and functional divergence of HAK potassium transporter gene family in rice (Oryza sativa L.)
	COMMENT [FUNCTION] High-affinity potassium transporter. {ECO:0000250}. [SUBCELLULAR LOCATION] Membrane {ECO:0000305}; Multi-pass membrane protein {ECO:0000305}. [SIMILARITY] Belongs to the HAK/KUP transporter (TC 2.A.72.3) family. {ECO:0000305}. [SEQUENCE CAUTION] Sequence=AK070831; Type=Frameshift; Positions=685; Evidence={ECO:0000305}.
LOCUS BSL2_ORYSJ 1009 aa linear PLN 05-OCT-2016
	DEFINITION RecName: Full=Serine/threonine-protein phosphatase BSL2 homolog; AltName: Full=BSU1-like protein 2 homolog.
	KEYWORDS Complete proteome; Hydrolase; Kelch repeat; Manganese; Metal-binding; Nucleus; Protein phosphatase; Reference proteome; Repeat.
	TITLE The sequence of rice chromosomes 11 and 12, rich in disease resistance genes and recent gene duplications
	TITLE The map-based sequence of the rice genome
	TITLE The Rice Annotation Project Database (RAP-DB): 2008 update
	TITLE Improvement of the Oryza sativa Nipponbare reference genome using next generation sequence and optical map data
	TITLE Collection, mapping, and annotation of over 28,000 cDNA clones from japonica rice
	COMMENT On May 13, 2016 this sequence version replaced gi:122240247. [CATALYTIC ACTIVITY] [a protein]-serine/threonine phosphate + H(2)O = [a protein]-serine/threonine + phosphate. [COFACTOR] Name=Mn(2+); Xref=ChEBI:CHEBI:29035; Evidence={ECO:0000250}; Note=Binds 2 manganese ions per subunit. {ECO:0000250}. [SUBCELLULAR LOCATION] Nucleus {ECO:0000250}. [SIMILARITY] Belongs to the PPP phosphatase …
LOCUS GSL_ARATH 359 aa linear PLN 05-OCT-2016
	DEFINITION RecName: Full=Probable 2-oxoacid dependent dioxygenase.
	KEYWORDS Complete proteome; Dioxygenase; Iron; Metal-binding; Oxidoreductase; Reference proteome.
	TITLE A novel 2-oxoacid-dependent dioxygenase involved in the formation of the goiterogenic 2-hydroxybut-3-enyl glucosinolate and generalist insect resistance in Arabidopsis,
	TITLE Sequence and analysis of chromosome 2 of the plant Arabidopsis thaliana
	TITLE Empirical analysis of transcriptional activity in the Arabidopsis genome
	COMMENT On or before Dec 19, 2008 this sequence version replaced gi:75217621, gi:25285700. [FUNCTION] Necessary for the hydroxylation of but-3-enyl glucosinolate to 2-hydroxybut-3-enyl glucosinolate, which is toxic to insects, bacteria and nematodes, inhibits seed germination and produces bitter flavors. {ECO:0000269|PubMed:18945935}. [COFACTOR] Name=Fe cation; Xref=ChEBI:CHEBI:24875; Evidence={E…
LOCUS BAA79225 341 aa linear PLN 26-APR-2001
	DEFINITION knotted1-type homeobox protein OSH43 [Oryza sativa].
	KEYWORDS .
	TITLE Regional expression of the rice KN1-type homeobox gene family during embryo, shoot, and flower development
LOCUS AAT2_ARATH 405 aa linear PLN 05-OCT-2016
	DEFINITION RecName: Full=Aspartate aminotransferase, cytoplasmic isozyme 1; AltName: Full=Transaminase A.
	KEYWORDS Acetylation; Aminotransferase; Complete proteome; Cytoplasm; Pyridoxal phosphate; Reference proteome; Transferase.
	TITLE The aspartate aminotransferase gene family of Arabidopsis encodes isoenzymes localized to three distinct subcellular compartments
	TITLE Sequence and analysis of chromosome 5 of the plant Arabidopsis thaliana
	TITLE Further progress towards a catalogue of all Arabidopsis genes: analysis of a set of 5000 non-redundant ESTs
	TITLE Arabidopsis mutants define an in vivo role for isoenzymes of aspartate aminotransferase in plant nitrogen assimilation
	TITLE Recombinant expression, purification, and characterization of three isoenzymes of aspartate aminotransferase from Arabidopsis thaliana
	TITLE Molecular and physiological analysis of Arabidopsis mutants defective in cytosolic or chloroplastic aspartate aminotransferase
	TITLE Influence of over-expression of cytosolic aspartate aminotransferase on amino acid metabolism and defence responses against Botrytis cinerea infection in Arabidopsis thaliana
	TITLE root uv-b sensitive mutants are suppressed by specific mutations in ASPARTATE AMINOTRANSFERASE2 and by exogenous vitamin B6
	TITLE Comparative large scale characterization of plant versus mammal proteins reveals similar and idiosyncratic N-alpha-acetylation features
	COMMENT On Jun 24, 2002 this sequence version replaced gi:1168257. [FUNCTION] Important for the metabolism of amino acids and Krebs-cycle related organic acids. Involved in plant nitrogen metabolism of Asp and Asp-derived amino acids and in the synthesis of Asp/Asn for seed storage (PubMed:12068109). May be involved in the assessment of the pyridoxal phosphate levels in the cell (PubMed:21511809)…
LOCUS AAT3_ARATH 449 aa linear PLN 02-NOV-2016
	DEFINITION RecName: Full=Aspartate aminotransferase 3, chloroplastic; AltName: Full=Protein YELLOW-LEAF-SPECIFIC GENE 4; AltName: Full=Transaminase A; Flags: Precursor.
	KEYWORDS Aminotransferase; Chloroplast; Complete proteome; Plastid; Pyridoxal phosphate; Reference proteome; Transferase; Transit; peptide.
	TITLE The aspartate aminotransferase gene family of Arabidopsis encodes isoenzymes localized to three distinct subcellular compartments
	TITLE Sequence and analysis of chromosome 5 of the plant Arabidopsis thaliana
	TITLE Direct Submission
	TITLE Empirical analysis of transcriptional activity in the Arabidopsis genome
	TITLE Isolation and RNA gel blot analysis of genes that could serve as potential molecular markers for leaf senescence in Arabidopsis thaliana
	TITLE Arabidopsis mutants define an in vivo role for isoenzymes of aspartate aminotransferase in plant nitrogen assimilation
	TITLE GFP-labelled Rubisco and aspartate aminotransferase are present in plastid stromules and traffic between plastids
	TITLE Multidimensional protein identification technology (MudPIT) analysis of ubiquitinated proteins in plants
	TITLE Cloning and functional characterization of Arabidopsis thaliana D-amino acid aminotransferase--D-aspartate behavior during germination
	COMMENT On or before Dec 13, 2013 this sequence version replaced gi:75262299, gi:11258882. [FUNCTION] Amino acid aminotransferase important for the metabolism of amino acids and Krebs-cycle related organic acids. No activity with D-Asp or D-Ala as amino donors. In plants, it is involved in nitrogen metabolism and in aspects of carbon and energy metabolism. {ECO:0000269|PubMed:18318836, ECO:000026…
LOCUS EZA1_ARATH 856 aa linear PLN 11-MAY-2016
	DEFINITION RecName: Full=Histone-lysine N-methyltransferase EZA1; AltName: Full=CURLY LEAF-like 1; AltName: Full=Protein SET DOMAIN GROUP 10; AltName: Full=Protein SWINGER.
	KEYWORDS Complete proteome; Methyltransferase; Nucleus; Reference proteome; Repressor; S-adenosyl-L-methionine; Transcription; Transcription; regulation; Transferase.
	TITLE Sequence and analysis of chromosome 4 of the plant Arabidopsis thaliana
	TITLE Empirical analysis of transcriptional activity in the Arabidopsis genome
	TITLE A PHD-polycomb repressive complex 2 triggers the epigenetic silencing of FLC during vernalization
	TITLE TAF13 interacts with PRC2 members and is essential for Arabidopsis seed development
	COMMENT On or before Jul 18, 2007 this sequence version replaced gi:7486845, gi:25455943. [FUNCTION] Polycomb group (PcG) protein. Catalytic subunit of some PcG multiprotein complex, which methylates 'Lys-27' of histone H3, leading to transcriptional repression of the affected target genes. PcG proteins act by forming multiprotein complexes, which are required to maintain the transcriptionally re…
LOCUS MAN7_ORYSJ 379 aa linear PLN 05-OCT-2016
	DEFINITION RecName: Full=Mannan endo-1,4-beta-mannosidase 7; AltName: Full=Beta-mannanase 7; AltName: Full=Endo-beta-1,4-mannanase 7; AltName: Full=OsMAN7.
	KEYWORDS Complete proteome; Glycosidase; Hydrolase; Reference proteome.
	TITLE The sequence of rice chromosomes 11 and 12, rich in disease resistance genes and recent gene duplications
	TITLE The map-based sequence of the rice genome
	TITLE The Rice Annotation Project Database (RAP-DB): 2008 update
	TITLE Improvement of the Oryza sativa Nipponbare reference genome using next generation sequence and optical map data
	TITLE The endo-beta-mannanase gene families in Arabidopsis, rice, and poplar
	COMMENT On Feb 16, 2007 this sequence version replaced gi:122208294. [CATALYTIC ACTIVITY] Random hydrolysis of (1->4)-beta-D-mannosidic linkages in mannans, galactomannans and glucomannans. [TISSUE SPECIFICITY] Expression not detected. [SIMILARITY] Belongs to the glycosyl hydrolase 5 (cellulase A) family. {ECO:0000305}. [SEQUENCE CAUTION] Sequence=ABA91172.2; Type=Erroneous gene model prediction;…
LOCUS VAP11_ARATH 256 aa linear PLN 05-OCT-2016
	DEFINITION RecName: Full=Vesicle-associated protein 1-1; AltName: Full=Plant VAP homolog 11; Short=AtPVA11; AltName: Full=VAMP-associated protein 1-1; AltName: Full=Vesicle-associated protein 27-1; Contains: RecName: Full=Vesicle-associated protein 1-1, N-terminally processed.
	KEYWORDS Acetylation; Alternative splicing; Coiled coil; Complete proteome; Endoplasmic reticulum; Host-virus interaction; Membrane; Phosphoprotein; Reference proteome; Transmembrane; Transmembrane; helix; Vacuole.
	TITLE Characterization of plant proteins that interact with cowpea mosaic virus '60K' protein in the yeast two-hybrid system
	TITLE Sequence and analysis of chromosome 3 of the plant Arabidopsis thaliana
	TITLE Empirical analysis of transcriptional activity in the Arabidopsis genome
	TITLE Whole genome sequence comparisons and 'full-length' cDNA sequences: a combined approach to evaluate and improve Arabidopsis genome annotation
	TITLE Analysis of multiple occurrences of alternative splicing events in Arabidopsis thaliana using novel sequenced full-length cDNAs
	TITLE Selective membrane protein internalization accompanies movement from the endoplasmic reticulum to the protein storage vacuole pathway in Arabidopsis
	TITLE Site-specific phosphorylation profiling of Arabidopsis proteins by mass spectrometry and peptide chip analysis
	TITLE Phosphoproteomic analysis of nuclei-enriched fractions from Arabidopsis thaliana
	TITLE Large-scale Arabidopsis phosphoproteome profiling reveals novel chloroplast kinase substrates and phosphorylation networks
	TITLE Comparative large scale characterization of plant versus mammal proteins reveals similar and idiosyncratic N-alpha-acetylation features
	TITLE The plant cytoskeleton, NET3C, and VAP27 mediate the link between the plasma membrane and endoplasmic reticulum
	COMMENT On or before Dec 2, 2010 this sequence version replaced gi:122226608, gi:122239020, gi:75155478, gi:75181379. [FUNCTION] Part of a membrane-cytoskeletal adapter complex that forms a bridge between the endoplasmic reticulum and the plasma membrane. Associates with microtubules. {ECO:0000269|PubMed:24909329}. [SUBUNIT] Homodimer or homooligomer (PubMed:24909329). Interacts with the cowpea m…
LOCUS BAN15567 707 aa linear PLN 10-JAN-2014
	DEFINITION heading date 16 [Oryza sativa Japonica Group].
	KEYWORDS .
	TITLE Hd16, a gene for casein kinase I, is involved in the control of rice flowering time by modulating the day-length response
LOCUS C14B2_ORYSJ 532 aa linear PLN 07-SEP-2016
	DEFINITION RecName: Full=Cytochrome P450 714B2; AltName: Full=GA 13-oxidase 2; AltName: Full=Gibberellin 13 oxidase 2.
	KEYWORDS Complete proteome; Heme; Iron; Membrane; Metal-binding; Monooxygenase; Oxidoreductase; Reference proteome; Signal-anchor; Transmembrane; Transmembrane helix.
	TITLE Sequence, annotation, and analysis of synteny between rice chromosome 3 and diverged grass species
	TITLE The map-based sequence of the rice genome
	TITLE The Rice Annotation Project Database (RAP-DB): 2008 update
	TITLE Improvement of the Oryza sativa Nipponbare reference genome using next generation sequence and optical map data
	TITLE The Genomes of Oryza sativa: a history of duplications
	TITLE CYP714B1 and CYP714B2 encode gibberellin 13-oxidases that reduce gibberellin activity in rice
	COMMENT On or before Jun 5, 2013 this sequence version replaced gi:122224423, gi:122170321. [FUNCTION] Catalyzes the 13-hydroxylation of gibberellins (GAs). Determines the ratio of GA4 and GA1. Converts GA12 into GA53. {ECO:0000269|PubMed:23319637}. [COFACTOR] Name=heme; Xref=ChEBI:CHEBI:30413; Evidence={ECO:0000250}. [SUBCELLULAR LOCATION] Membrane {ECO:0000305}; Single-pass type III membrane pr…
LOCUS CSLF3_ORYSI 868 aa linear PLN 07-SEP-2016
	DEFINITION RecName: Full=Probable mixed-linked glucan synthase 3; AltName: Full=1,3;1,4-beta-D-glucan synthase 3; AltName: Full=Cellulose synthase-like protein F3; AltName: Full=OsCslF3.
	KEYWORDS Cell wall biogenesis/degradation; Complete proteome; Glycosyltransferase; Golgi apparatus; Membrane; Reference proteome; Transferase; Transmembrane; Transmembrane helix.
	TITLE The Genomes of Oryza sativa: a history of duplications
	TITLE Cellulose synthase-like genes of rice
	COMMENT [FUNCTION] May catalyze both beta-1,3 and beta-1,4 glycosidic linkage on beta-D-glucan. Essential for (1,3;1,4)-beta-D-glucans synthesis in grasses and cereals (Poaceae). The mixed-linked glucans (which are not present in walls of dicotyledons or most other monocotyledonous plants) are particularly important constituents of the walls of the starchy endosperm and aleurone cells of cereal g…
LOCUS CSLF4_ORYSJ 897 aa linear PLN 05-OCT-2016
	DEFINITION RecName: Full=Mixed-linked glucan synthase 4; AltName: Full=1,3;1,4-beta-D-glucan synthase 4; AltName: Full=Cellulose synthase-like protein F4; AltName: Full=OsCslF4.
	KEYWORDS Cell wall biogenesis/degradation; Complete proteome; Glycosyltransferase; Golgi apparatus; Membrane; Reference proteome; Transferase; Transmembrane; Transmembrane helix.
	TITLE Cellulose synthase-like genes of rice
	TITLE The map-based sequence of the rice genome
	TITLE The Rice Annotation Project Database (RAP-DB): 2008 update
	TITLE Improvement of the Oryza sativa Nipponbare reference genome using next generation sequence and optical map data
	TITLE Cellulose synthase-like CslF genes mediate the synthesis of cell wall (1,3;1,4)-beta-D-glucans
	COMMENT On Apr 3, 2008 this sequence version replaced gi:75164160. [FUNCTION] Catalyzes both beta-1,3 and beta-1,4 glycosidic linkage on beta-D-glucan. Essential for (1,3;1,4)-beta-D-glucans synthesis in grasses and cereals (Poaceae). The mixed-linked glucans (which are not present in walls of dicotyledons or most other monocotyledonous plants) are particularly important constituents of the walls…
LOCUS CSLF6_ORYSJ 952 aa linear PLN 05-OCT-2016
	DEFINITION RecName: Full=Probable mixed-linked glucan synthase 6; AltName: Full=1,3;1,4-beta-D-glucan synthase 6; AltName: Full=Cellulose synthase-like protein F6; AltName: Full=OsCslF6.
	KEYWORDS Cell wall biogenesis/degradation; Coiled coil; Complete proteome; Glycosyltransferase; Golgi apparatus; Membrane; Reference proteome; Transferase; Transmembrane; Transmembrane helix.
	TITLE The map-based sequence of the rice genome
	TITLE The Rice Annotation Project Database (RAP-DB): 2008 update
	TITLE Improvement of the Oryza sativa Nipponbare reference genome using next generation sequence and optical map data
	TITLE The Genomes of Oryza sativa: a history of duplications
	TITLE Collection, mapping, and annotation of over 28,000 cDNA clones from japonica rice
	TITLE Cellulose synthase-like genes of rice
	COMMENT On Apr 3, 2008 this sequence version replaced gi:75161954. [FUNCTION] May catalyze both beta-1,3 and beta-1,4 glycosidic linkage on beta-D-glucan. Essential for (1,3;1,4)-beta-D-glucans synthesis in grasses and cereals (Poaceae). The mixed-linked glucans (which are not present in walls of dicotyledons or most other monocotyledonous plants) are particularly important constituents of the wa…
LOCUS CSLF8_ORYSJ 886 aa linear PLN 05-OCT-2016
	DEFINITION RecName: Full=Probable mixed-linked glucan synthase 8; AltName: Full=1,3;1,4-beta-D-glucan synthase 8; AltName: Full=Cellulose synthase-like protein F8; AltName: Full=OsCslF8.
	KEYWORDS Cell wall biogenesis/degradation; Complete proteome; Glycosyltransferase; Golgi apparatus; Membrane; Reference proteome; Transferase; Transmembrane; Transmembrane helix.
	TITLE The map-based sequence of the rice genome
	TITLE The Rice Annotation Project Database (RAP-DB): 2008 update
	TITLE Improvement of the Oryza sativa Nipponbare reference genome using next generation sequence and optical map data
	TITLE Collection, mapping, and annotation of over 28,000 cDNA clones from japonica rice
	TITLE Cellulose synthase-like genes of rice
	COMMENT [FUNCTION] May catalyze both beta-1,3 and beta-1,4 glycosidic linkage on beta-D-glucan. Essential for (1,3;1,4)-beta-D-glucans synthesis in grasses and cereals (Poaceae). The mixed-linked glucans (which are not present in walls of dicotyledons or most other monocotyledonous plants) are particularly important constituents of the walls of the starchy endosperm and aleurone cells of cereal g…
LOCUS CSLF9_ORYSJ 884 aa linear PLN 07-SEP-2016
	DEFINITION RecName: Full=Probable mixed-linked glucan synthase 9; AltName: Full=1,3;1,4-beta-D-glucan synthase 9; AltName: Full=Cellulose synthase-like protein F9; AltName: Full=OsCslF9.
	KEYWORDS Cell wall biogenesis/degradation; Complete proteome; Glycosyltransferase; Golgi apparatus; Membrane; Reference proteome; Transferase; Transmembrane; Transmembrane helix.
	TITLE The map-based sequence of the rice genome
	TITLE The Rice Annotation Project Database (RAP-DB): 2008 update
	TITLE Improvement of the Oryza sativa Nipponbare reference genome using next generation sequence and optical map data
	TITLE Cellulose synthase-like genes of rice
	TITLE Cellulose synthase-like CslF genes mediate the synthesis of cell wall (1,3;1,4)-beta-D-glucans
	COMMENT On Apr 3, 2008 this sequence version replaced gi:122167206. [FUNCTION] May catalyze both beta-1,3 and beta-1,4 glycosidic linkage on beta-D-glucan. Essential for (1,3;1,4)-beta-D-glucans synthesis in grasses and cereals (Poaceae). The mixed-linked glucans (which are not present in walls of dicotyledons or most other monocotyledonous plants) are particularly important constituents of the w…
LOCUS CAA51931 480 aa linear PLN 14-NOV-2006
	DEFINITION phosphoglycerate kinase [Triticum aestivum].
	KEYWORDS .
	TITLE Nucleotide sequence of a wheat chloroplastic phosphoglycerate kinase gene
	COMMENT On Jul 7, 1998 this sequence version replaced gi:1345581. Related sequences: X15232 & X15233.
LOCUS PYL8_ARATH 188 aa linear PLN 05-OCT-2016
	DEFINITION RecName: Full=Abscisic acid receptor PYL8; AltName: Full=ABI1-binding protein 1; AltName: Full=PYR1-like protein 8; AltName: Full=Regulatory components of ABA receptor 3.
	KEYWORDS Abscisic acid signaling pathway; Alternative splicing; Cell; membrane; Complete proteome; Cytoplasm; Disulfide bond; Membrane; Nucleus; Protein phosphatase inhibitor; Receptor; Reference; proteome.
	TITLE Empirical analysis of transcriptional activity in the Arabidopsis genome
	TITLE Modulation of drought resistance by the abscisic acid receptor PYL5 through inhibition of clade A PP2Cs
	TITLE Regulators of PP2C phosphatase activity function as abscisic acid sensors
	TITLE Abscisic acid inhibits type 2C protein phosphatases via the PYR/PYL family of START proteins
	TITLE Closely related receptor complexes differ in their ABA selectivity and sensitivity
	TITLE PYR/PYL/RCAR family members are major in-vivo ABI1 protein phosphatase 2C-interacting proteins in Arabidopsis
	TITLE The nuclear interactor PYL8/RCAR3 of Fagus sylvatica FsPP2C1 is a positive regulator of abscisic acid signaling in seeds and stress
	TITLE The molecular basis of ABA-independent inhibition of PP2Cs by a subclass of PYL proteins
	TITLE Structural insights into the abscisic acid stereospecificity by the ABA receptors PYR/PYL/RCAR
	TITLE C2-domain abscisic acid-related proteins mediate the interaction of PYR/PYL/RCAR abscisic acid receptors with the plasma membrane and regulate abscisic acid sensitivity in Arabidopsis
	COMMENT On Mar 3, 2010 this sequence version replaced gi:122175480. [FUNCTION] Receptor for abscisic acid (ABA) required for ABA-mediated responses such as stomatal closure and germination inhibition. Inhibits the activity of group-A protein phosphatases type 2C (PP2Cs) in an ABA-independent manner but more efficiently when activated by ABA. Confers enhanced sensitivity to ABA (PubMed:19407143, P…
LOCUS Y4294_ORYSJ 122 aa linear PLN 05-OCT-2016
	DEFINITION RecName: Full=Uncharacterized protein Os04g0629400; Flags: Precursor.
	KEYWORDS Complete proteome; Reference proteome; Signal.
	TITLE Sequence and analysis of rice chromosome 4
	TITLE The map-based sequence of the rice genome
	TITLE The Rice Annotation Project Database (RAP-DB): 2008 update
	TITLE Improvement of the Oryza sativa Nipponbare reference genome using next generation sequence and optical map data
	TITLE Collection, mapping, and annotation of over 28,000 cDNA clones from japonica rice
	TITLE Comparative genomic study of the thioredoxin family in photosynthetic organisms with emphasis on Populus trichocarpa
	COMMENT On Jun 15, 2010 this sequence version replaced gi:122173609. [SEQUENCE CAUTION] Sequence=BAF15881.1; Type=Erroneous initiation; Note=Translation N-terminally shortened.; Evidence={ECO:0000305}; Sequence=CAE04254.3; Type=Erroneous gene model prediction; Note=The predicted gene has been split into 2 genes: Os04g0629400 and Os04g0629500.; Evidence={ECO:0000305}.
LOCUS C79B2_ARATH 541 aa linear PLN 05-OCT-2016
	DEFINITION RecName: Full=Tryptophan N-monooxygenase 1; AltName: Full=Cytochrome P450 79B2; AltName: Full=Tryptophan N-hydroxylase 1.
	KEYWORDS Complete proteome; Heme; Iron; Membrane; Metal-binding; Monooxygenase; NADP; Oxidoreductase; Reference proteome; Transmembrane; Transmembrane helix.
	TITLE Sequence and analysis of chromosome 4 of the plant Arabidopsis thaliana
	TITLE Empirical analysis of transcriptional activity in the Arabidopsis genome
	TITLE The presence of CYP79 homologues in glucosinolate-producing plants shows evolutionary conservation of the enzymes in the conversion of amino acid to aldoxime in the biosynthesis of cyanogenic glucosides and glucosinolates
	TITLE Cytochrome P450 CYP79B2 from Arabidopsis catalyzes the conversion of tryptophan to indole-3-acetaldoxime, a precursor of indole glucosinolates and indole-3-acetic acid
	TITLE Arabidopsis cytochrome P450s that catalyze the first step of tryptophan-dependent indole-3-acetic acid biosynthesis
	TITLE A new cyanogenic metabolite in Arabidopsis required for inducible pathogen defence
	COMMENT On or before Apr 26, 2005 this sequence version replaced gi:7430619, gi:11357242, gi:5915823. [FUNCTION] Converts tryptophan to indole-3-acetaldoxime, a precursor for tryptophan-derived glucosinolates and indole-3-acetic acid (IAA) (PubMed:10681464, PubMed:10922360). Involved in the biosynthetic pathway to 4-hydroxyindole-3-carbonyl nitrile (4-OH-ICN), a cyanogenic metabolite required for…
LOCUS AAQ56120 468 aa linear PLN 31-AUG-2003
	DEFINITION BRITTLE CULM1 [Oryza sativa Japonica Group].
	KEYWORDS .
	TITLE BRITTLE CULM1, which encodes a COBRA-like protein, affects the mechanical properties of rice plants
	COMMENT Method: conceptual translation supplied by author.
LOCUS ABJ99754 450 aa linear PLN 07-DEC-2007
	DEFINITION brittle stalk-2 [Zea mays].
	KEYWORDS .
	TITLE Brittle stalk 2 encodes a putative glycosylphosphatidylinositol-anchored protein that affects mechanical strength of maize tissues by altering the composition and structure of secondary cell walls
	TITLE Combining expression and comparative evolutionary analysis. The COBRA gene family
	TITLE Direct Submission
	TITLE Direct Submission
	COMMENT Method: conceptual translation.
LOCUS COBL6_ORYSJ 451 aa linear PLN 05-OCT-2016
	DEFINITION RecName: Full=COBRA-like protein 6; AltName: Full=Protein BRITTLE CULM1-like 7; Flags: Precursor.
	KEYWORDS Cell membrane; Complete proteome; Glycoprotein; GPI-anchor; Lipoprotein; Membrane; Reference proteome; Signal.
	TITLE The map-based sequence of the rice genome
	TITLE Improvement of the Oryza sativa Nipponbare reference genome using next generation sequence and optical map data
	TITLE The Genomes of Oryza sativa: a history of duplications
	TITLE BRITTLE CULM1, which encodes a COBRA-like protein, affects the mechanical properties of rice plants
	COMMENT [FUNCTION] Involved in determining the orientation of cell expansion, probably by playing an important role in cellulose deposition. May act by recruiting cellulose synthesizing complexes to discrete positions on the cell surface (By similarity). {ECO:0000250}. [SUBCELLULAR LOCATION] Cell membrane {ECO:0000305}; Lipid-anchor, GPI-anchor {ECO:0000305}. [SIMILARITY] Belongs to the COBRA fam…
LOCUS AAC26197 112 aa linear PLN 02-MAR-2000
	DEFINITION photosystem I complex PsaN subunit precursor, partial [Zea mays].
	KEYWORDS .
	TITLE Nucleotide sequence of cDNAs encoding the PsaH and PsaN subunits of the maize photosystem I complex (Accession Nos. AF052076 and AF052429) (PGR98-107)
	COMMENT Method: conceptual translation supplied by author.
LOCUS TOR_ARATH 2481 aa linear PLN 02-NOV-2016
	DEFINITION RecName: Full=Serine/threonine-protein kinase TOR; AltName: Full=Protein TARGET OF RAPAMYCIN; Short=AtTOR.
	KEYWORDS Abscisic acid biosynthesis; Alternative splicing; ATP-binding; Auxin signaling pathway; Brassinosteroid signaling pathway; Complete proteome; Cytoplasm; Developmental protein; Growth; regulation; Host-virus interaction; Kinase; Nucleotide-binding; Nucleus; Phosphoprotein; Plant defense; Reference proteome; Repeat; Serine/threonine-protein kinase; Transferase.
	TITLE Expression and disruption of the Arabidopsis TOR (target of rapamycin) gene
	TITLE Sequence and analysis of chromosome 1 of the plant Arabidopsis thaliana
	TITLE Direct Submission
	TITLE Plant growth: the translational connection
	TITLE An Arabidopsis homolog of RAPTOR/KOG1 is essential for early embryo development
	TITLE Arabidopsis TARGET OF RAPAMYCIN interacts with RAPTOR, which regulates the activity of S6 kinase in response to osmotic stress signals
	TITLE Saccharomyces cerevisiae FKBP12 binds Arabidopsis thaliana TOR and its expression in plants leads to rapamycin susceptibility
	TITLE The Arabidopsis TOR kinase links plant growth, yield, stress resistance and mRNA translation
	TITLE TOR is a negative regulator of autophagy in Arabidopsis thaliana
	TITLE Regulation of plant growth and metabolism by the TOR kinase
	TITLE Viral factor TAV recruits TOR/S6K1 signalling to activate reinitiation after long ORF translation
	TITLE The PP2A regulatory subunit Tap46, a component of the TOR signaling pathway, modulates growth and metabolism in plants
	TITLE Target of rapamycin regulates development and ribosomal RNA expression through kinase domain in Arabidopsis
	TITLE Rapamycin and glucose-target of rapamycin (TOR) protein signaling in plants
	TITLE Mutations in the Arabidopsis homolog of LST8/GbetaL, a partner of the target of Rapamycin kinase, impair plant growth, flowering, and metabolic adaptation to long days
	TITLE Target of rapamycin signaling regulates metabolism, growth, and life span in Arabidopsis
	TITLE Moving beyond translation: glucose-TOR signaling in the transcriptional control of cell cycle
	TITLE TOR and S6K1 promote translation reinitiation of uORF-containing mRNAs via phosphorylation of eIF3h
	TITLE Sugar metabolism and the plant target of rapamycin kinase: a sweet operaTOR?
	TITLE ATP-competitive mTOR kinase inhibitors delay plant growth by triggering early differentiation of meristematic cells but no developmental patterning change
	TITLE Glucose-TOR signalling reprograms the transcriptome and activates meristems
	TITLE Systemic analysis of inducible target of rapamycin mutants reveal a general metabolic switch controlling growth in Arabidopsis thaliana
	TITLE Arabidopsis PPP family of serine/threonine protein phosphatases: many targets but few engines
	TITLE Balancing act: matching growth with environment by the TOR signalling pathway
	TITLE Master Regulators in Plant Glucose Signaling Networks
	TITLE Mutations in the Arabidopsis Lst8 and Raptor genes encoding partners of the TOR complex, or inhibition of TOR activity decrease abscisic acid (ABA) synthesis
	TITLE Potyviruses differ in their requirement for TOR signalling
	TITLE TOR Signaling Promotes Accumulation of BZR1 to Balance Growth with Carbon Availability in Arabidopsis
	TITLE Target of Rapamycin Is a Key Player for Auxin Signaling Transduction in Arabidopsis
	TITLE Viral protein suppresses oxidative burst and salicylic acid-dependent autophagy and facilitates bacterial growth on virus-infected plants
	TITLE Brassinosteriod Insensitive 2 (BIN2) acts as a downstream effector of the Target of Rapamycin (TOR) signaling pathway to regulate photoautotrophic growth in Arabidopsis
	COMMENT On May 31, 2011 this sequence version replaced gi:75177433. [FUNCTION] Essential cell growth regulator that controls development from early embryo to seed production. Controls plant growth in environmental stress conditions. Acts through the phosphorylation of downstream effectors that are recruited by the binding partner RAPTOR. Acts by activating transcription, protein synthesis and rib…
LOCUS STLP2_ORYSJ 396 aa linear PLN 05-OCT-2016
	DEFINITION RecName: Full=Sialyltransferase-like protein 2; Short=OsSTLP2.
	KEYWORDS Complete proteome; Glycoprotein; Glycosyltransferase; Golgi; apparatus; Membrane; Reference proteome; Signal-anchor; Transferase; Transmembrane; Transmembrane helix.
	TITLE The sequence of rice chromosomes 11 and 12, rich in disease resistance genes and recent gene duplications
	TITLE The map-based sequence of the rice genome
	TITLE The Rice Annotation Project Database (RAP-DB): 2008 update
	TITLE Improvement of the Oryza sativa Nipponbare reference genome using next generation sequence and optical map data
	TITLE Collection, mapping, and annotation of over 28,000 cDNA clones from japonica rice
	TITLE Analysis of sialyltransferase-like proteins from Oryza sativa
	COMMENT On Oct 16, 2015 this sequence version replaced gi:122220294. [FUNCTION] Does not possess sialyltransferase-like activity in vitro. {ECO:0000269|PubMed:16452316}. [SUBCELLULAR LOCATION] Golgi apparatus membrane {ECO:0000250|UniProtKB:Q9SGD2}; Single-pass type II membrane protein {ECO:0000305}. [TISSUE SPECIFICITY] Expressed in stalks. {ECO:0000269|PubMed:16452316}. [SIMILARITY] Belongs to …
LOCUS RPI1_ARATH 267 aa linear PLN 05-OCT-2016
	DEFINITION RecName: Full=Probable ribose-5-phosphate isomerase 1; AltName: Full=Phosphoriboisomerase 1; AltName: Full=Protein RADIAL SWELLING 10.
	KEYWORDS Acetylation; Complete proteome; Cytoplasm; Isomerase; Phosphoprotein; Reference proteome.
	TITLE Sequence and analysis of chromosome 1 of the plant Arabidopsis thaliana
	TITLE Empirical analysis of transcriptional activity in the Arabidopsis genome
	TITLE A mutation in an Arabidopsis ribose 5-phosphate isomerase reduces cellulose synthesis and is rescued by exogenous uridine
	TITLE Comparative large scale characterization of plant versus mammal proteins reveals similar and idiosyncratic N-alpha-acetylation features
	COMMENT On or before Apr 18, 2014 this sequence version replaced gi:75245914, gi:75268157, gi:25329397. [FUNCTION] Catalyzes the reversible conversion of ribose-5-phosphate to ribulose 5-phosphate. {ECO:0000250}. [CATALYTIC ACTIVITY] D-ribose 5-phosphate = D-ribulose 5-phosphate. [PATHWAY] Carbohydrate degradation; pentose phosphate pathway; D-ribose 5-phosphate from D-ribulose 5-phosphate (non-o…
LOCUS PRO28_ORYSJ 156 aa linear PLN 05-OCT-2016
	DEFINITION RecName: Full=Prolamin PPROL 17D; Flags: Precursor.
	KEYWORDS Complete proteome; Pyrrolidone carboxylic acid; Reference proteome; Seed storage protein; Signal; Storage protein; Vacuole.
	TITLE Structure, expression, and heterogeneity of the rice seed prolamines
	TITLE The sequence of rice chromosomes 11 and 12, rich in disease resistance genes and recent gene duplications
	TITLE The map-based sequence of the rice genome
	TITLE The Rice Annotation Project Database (RAP-DB): 2008 update
	TITLE Improvement of the Oryza sativa Nipponbare reference genome using next generation sequence and optical map data
	TITLE Small cysteine-rich peptides resembling antimicrobial peptides have been under-predicted in plants
	COMMENT On or before Jun 13, 2006 this sequence version replaced gi:75268114, gi:130959. [FUNCTION] Seed storage protein; serves as a source of nitrogen, carbon and sulfur for the young developing seedling. [SUBCELLULAR LOCATION] Vacuole, aleurone grain. Note=In rice, prolamin accumulates as a type I protein body which originates directly from the endoplasmic reticulum. [MISCELLANEOUS] Lacks sign…
LOCUS GRC14_ORYSJ 103 aa linear PLN 05-OCT-2016
	DEFINITION RecName: Full=Putative glutaredoxin-C14.
	KEYWORDS Complete proteome; Cytoplasm; Disulfide bond; Electron transport; Nucleus; Redox-active center; Reference proteome; Transport.
	TITLE The sequence of rice chromosomes 11 and 12, rich in disease resistance genes and recent gene duplications
	TITLE The map-based sequence of the rice genome
	TITLE The Rice Annotation Project Database (RAP-DB): 2008 update
	TITLE Improvement of the Oryza sativa Nipponbare reference genome using next generation sequence and optical map data
	TITLE The Genomes of Oryza sativa: a history of duplications
	TITLE Genome-wide analysis of plant glutaredoxin systems
	COMMENT On Feb 27, 2007 this sequence version replaced gi:122232660. [FUNCTION] Has a glutathione-disulfide oxidoreductase activity in the presence of NADPH and glutathione reductase. Reduces low molecular weight disulfides and proteins (By similarity). {ECO:0000250}. [SUBCELLULAR LOCATION] Cytoplasm {ECO:0000250}. Nucleus {ECO:0000250}. [SIMILARITY] Belongs to the glutaredoxin family. CC-type su…
LOCUS PGTB1_ARATH 321 aa linear PLN 02-NOV-2016
	DEFINITION RecName: Full=Geranylgeranyl transferase type-2 subunit beta 1; AltName: Full=Geranylgeranyl transferase type II subunit beta 1; AltName: Full=Rab geranylgeranyl transferase beta subunit 1; Short=AtRGTB1; Short=Rab-GGT beta 1.
	KEYWORDS Acetylation; Alternative splicing; Complete proteome; Metal-binding; Prenyltransferase; Reference proteome; Repeat; Transferase.
	TITLE Structural analysis of Arabidopsis thaliana chromosome 5. III. Sequence features of the regions of 1,191,918 bp covered by seventeen physically assigned P1 clones
	TITLE Direct Submission
	TITLE Empirical analysis of transcriptional activity in the Arabidopsis genome
	TITLE Direct Submission
	TITLE Direct Submission
	TITLE Arabidopsis RAB geranylgeranyl transferase beta-subunit mutant is constitutively photomorphogenic, and has shoot growth and gravitropic defects
	TITLE Comparative large scale characterization of plant versus mammal proteins reveals similar and idiosyncratic N-alpha-acetylation features
	TITLE Rab geranylgeranyl transferase beta subunit is essential for male fertility and tip growth in Arabidopsis
	TITLE Arabidopsis Rab Geranylgeranyltransferases Demonstrate Redundancy and Broad Substrate Specificity in Vitro
	COMMENT On Jul 8, 2016 this sequence version replaced gi:75262725. [FUNCTION] Catalyzes the transfer of a geranylgeranyl moiety from geranylgeranyl diphosphate to both cysteines of Rab proteins with the C-terminal sequence -CCXX, CXXX, -XCCX and -XCXC, such as RABA1A, RABA2A, RABF2A and RABG2 (PubMed:26589801). Involved in the geranylgeranylation of RABA2A (PubMed:20180921). In vitro, can prenyla…
LOCUS NP_001131953 307 aa linear PLN 05-DEC-2015
	DEFINITION prolyl 4-hydroxylase 1 [Zea mays].
	KEYWORDS RefSeq.
	TITLE Prolyl 4-hydroxylase genes are subjected to alternative splicing in roots of maize seedlings under waterlogging
	TITLE The B73 maize genome: complexity, diversity, and dynamics
	COMMENT PROVISIONAL REFSEQ: This record has not yet been subject to final NCBI review. The reference sequence was derived from BT035587.1. ##Evidence-Data-START## Transcript exon combination :: BT035587.1 [ECO:0000332] ##Evidence-Data-END##
LOCUS ACT11_ARATH 377 aa linear PLN 05-OCT-2016
	DEFINITION RecName: Full=Actin-11.
	KEYWORDS Acetylation; ATP-binding; Complete proteome; Cytoplasm; Cytoskeleton; Nucleotide-binding; Reference proteome.
	TITLE The Arabidopsis ACT11 actin gene is strongly expressed in tissues of the emerging inflorescence, pollen, and developing ovules
	TITLE Sequence and analysis of chromosome 3 of the plant Arabidopsis thaliana
	TITLE Structural analysis of Arabidopsis thaliana chromosome 3. II. Sequence features of the 4,251,695 bp regions covered by 90 P1, TAC and BAC clones
	TITLE Empirical analysis of transcriptional activity in the Arabidopsis genome
	TITLE Structure and evolution of the actin gene family in Arabidopsis thaliana
	COMMENT On Jun 10, 2005 this sequence version replaced gi:2129522. [FUNCTION] Actins are highly conserved proteins that are involved in various types of cell motility and are ubiquitously expressed in all eukaryotic cells. Essential component of cell cytoskeleton; plays an important role in cytoplasmic streaming, cell shape determination, cell division, organelle movement and extension growth. Th…
LOCUS 2019486A 88 aa linear PLN 10-JUL-1992
	DEFINITION wali6 gene.
	KEYWORDS Al Induced Gene; wali6/wali7 Gene; Triticum aestivum Root; cDNA; Clone; Seq Determination; 641/1014bp; Seq Not Shown; Acc.No.L28009/28008.
	TITLE Wali6 and wali7. Genes induced by aluminum in wheat (Triticum aestivum L.) roots
	COMMENT EC=5.4.2.2:GENE=wali6.
LOCUS BURP3_ORYSJ 429 aa linear PLN 05-OCT-2016
	DEFINITION RecName: Full=BURP domain-containing protein 3; Short=OsBURP03; Flags: Precursor.
	KEYWORDS Complete proteome; Reference proteome; Signal.
	TITLE The genome sequence and structure of rice chromosome 1
	TITLE The map-based sequence of the rice genome
	TITLE The Rice Annotation Project Database (RAP-DB): 2008 update
	TITLE Improvement of the Oryza sativa Nipponbare reference genome using next generation sequence and optical map data
	TITLE The Genomes of Oryza sativa: a history of duplications
	TITLE Collection, mapping, and annotation of over 28,000 cDNA clones from japonica rice
	TITLE Genome-wide identification of BURP domain-containing genes in rice reveals a gene family with diverse structures and responses to abiotic stresses
	COMMENT [TISSUE SPECIFICITY] Expressed in stems, leaves, shoot, panicles and stamen. {ECO:0000269|PubMed:19363683}. [SIMILARITY] Contains 1 BURP domain. {ECO:0000255|PROSITE-ProRule:PRU00604}.
LOCUS LSM5_ARATH 88 aa linear PLN 05-OCT-2016
	DEFINITION RecName: Full=Sm-like protein LSM5; Short=AtLSM5; AltName: Full=Protein SUPERSENSITIVE TO ABA AND DROUGHT 1; Short=AtSAD1; AltName: Full=U6 snRNA-associated Sm-like protein LSM5.
	KEYWORDS Acetylation; Complete proteome; Cytoplasm; mRNA processing; mRNA; splicing; Nucleus; Reference proteome; Ribonucleoprotein; RNA-binding; Spliceosome; Stress response.
	TITLE Modulation of abscisic acid signal transduction and biosynthesis by an Sm-like protein in Arabidopsis
	TITLE Structural analysis of Arabidopsis thaliana chromosome 5. VI. Sequence features of the regions of 1,367,185 bp covered by 19 physically assigned P1 and TAC clones
	TITLE Localization, ion channel regulation, and genetic interactions during abscisic acid signaling of the nuclear mRNA cap-binding protein, ABH1
	TITLE Comparative large scale characterization of plant versus mammal proteins reveals similar and idiosyncratic N-alpha-acetylation features
	TITLE LSM proteins provide accurate splicing and decay of selected transcripts to ensure normal Arabidopsis development
	TITLE Arabidopsis thaliana LSM proteins function in mRNA splicing and degradation
	TITLE Dynamic regulation of genome-wide pre-mRNA splicing and stress tolerance by the Sm-like protein LSm5 in Arabidopsis
	COMMENT On Jan 10, 2015 this sequence version replaced gi:122236121. [FUNCTION] Component of LSM protein complexes, which are involved in RNA processing. Component of the cytoplasmic LSM1-LSM7 complex which is involved in mRNA degradation by promoting decapping and leading to accurate 5'-3' mRNA decay. The cytoplasmic LSM1-LSM7 complex regulates developmental gene expression by the decapping of s…
LOCUS ACT11_ARATH 377 aa linear PLN 05-OCT-2016
	DEFINITION RecName: Full=Actin-11.
	KEYWORDS Acetylation; ATP-binding; Complete proteome; Cytoplasm; Cytoskeleton; Nucleotide-binding; Reference proteome.
	TITLE The Arabidopsis ACT11 actin gene is strongly expressed in tissues of the emerging inflorescence, pollen, and developing ovules
	TITLE Sequence and analysis of chromosome 3 of the plant Arabidopsis thaliana
	TITLE Structural analysis of Arabidopsis thaliana chromosome 3. II. Sequence features of the 4,251,695 bp regions covered by 90 P1, TAC and BAC clones
	TITLE Empirical analysis of transcriptional activity in the Arabidopsis genome
	TITLE Structure and evolution of the actin gene family in Arabidopsis thaliana
	COMMENT On Jun 10, 2005 this sequence version replaced gi:2129522. [FUNCTION] Actins are highly conserved proteins that are involved in various types of cell motility and are ubiquitously expressed in all eukaryotic cells. Essential component of cell cytoskeleton; plays an important role in cytoplasmic streaming, cell shape determination, cell division, organelle movement and extension growth. Th…
LOCUS ACT11_ARATH 377 aa linear PLN 05-OCT-2016
	DEFINITION RecName: Full=Actin-11.
	KEYWORDS Acetylation; ATP-binding; Complete proteome; Cytoplasm; Cytoskeleton; Nucleotide-binding; Reference proteome.
	TITLE The Arabidopsis ACT11 actin gene is strongly expressed in tissues of the emerging inflorescence, pollen, and developing ovules
	TITLE Sequence and analysis of chromosome 3 of the plant Arabidopsis thaliana
	TITLE Structural analysis of Arabidopsis thaliana chromosome 3. II. Sequence features of the 4,251,695 bp regions covered by 90 P1, TAC and BAC clones
	TITLE Empirical analysis of transcriptional activity in the Arabidopsis genome
	TITLE Structure and evolution of the actin gene family in Arabidopsis thaliana
	COMMENT On Jun 10, 2005 this sequence version replaced gi:2129522. [FUNCTION] Actins are highly conserved proteins that are involved in various types of cell motility and are ubiquitously expressed in all eukaryotic cells. Essential component of cell cytoskeleton; plays an important role in cytoplasmic streaming, cell shape determination, cell division, organelle movement and extension growth. Th…
LOCUS SAP2_ORYSJ 148 aa linear PLN 05-OCT-2016
	DEFINITION RecName: Full=Zinc finger A20 and AN1 domain-containing stress-associated protein 2; Short=OsSAP2.
	KEYWORDS Complete proteome; Metal-binding; Reference proteome; Stress; response; Zinc; Zinc-finger.
	TITLE The genome sequence and structure of rice chromosome 1
	TITLE The map-based sequence of the rice genome
	TITLE The Rice Annotation Project Database (RAP-DB): 2008 update
	TITLE Improvement of the Oryza sativa Nipponbare reference genome using next generation sequence and optical map data
	TITLE Collection, mapping, and annotation of over 28,000 cDNA clones from japonica rice
	TITLE Genome-wide analysis of the stress associated protein (SAP) gene family containing A20/AN1 zinc-finger(s) in rice and their phylogenetic relationship with Arabidopsis
	COMMENT [FUNCTION] May be involved in environmental stress response. {ECO:0000250}. [INDUCTION] By dehydration and salt stress. {ECO:0000269|PubMed:17033811}. [SIMILARITY] Contains 1 A20-type zinc finger. {ECO:0000255|PROSITE-ProRule:PRU00451}. [SIMILARITY] Contains 1 AN1-type zinc finger. {ECO:0000255|PROSITE-ProRule:PRU00449}.
LOCUS AB23B_ARATH 678 aa linear PLN 02-NOV-2016
	DEFINITION RecName: Full=ABC transporter B family member 23, mitochondrial; Short=ABC transporter ABCB.23; Short=AtABCB23; AltName: Full=ABC transporter of the mitochondrion 1; Short=AtATM1; Short=Iron-sulfur clusters transporter ATM1; AltName: Full=Protein STARIK 2; Flags: Precursor.
	KEYWORDS ATP-binding; Complete proteome; Ion transport; Iron; Iron; transport; Membrane; Mitochondrion; Mitochondrion inner membrane; Nucleotide-binding; Reference proteome; Transit peptide; Transmembrane; Transmembrane helix; Transport.
	TITLE Functional characterization of AtATM1, AtATM2, and AtATM3, a subfamily of Arabidopsis half-molecule ATP-binding cassette transporters implicated in iron homeostasis
	TITLE Sequence and analysis of chromosome 4 of the plant Arabidopsis thaliana
	TITLE Direct Submission
	TITLE Empirical analysis of transcriptional activity in the Arabidopsis genome
	TITLE Direct Submission
	TITLE The Arabidopsis thaliana ABC protein superfamily, a complete inventory
	TITLE Multifunctionality of plant ABC transporters--more than just detoxifiers
	TITLE A mutation of the mitochondrial ABC transporter Sta1 leads to dwarfism and chlorosis in the Arabidopsis mutant starik
	TITLE Plant ABC proteins--a unified nomenclature and updated inventory
	TITLE An allelic mutant series of ATM3 reveals its key role in the biogenesis of cytosolic iron-sulfur proteins in Arabidopsis
	TITLE A novel role for Arabidopsis mitochondrial ABC transporter ATM3 in molybdenum cofactor biosynthesis
	COMMENT On Jul 7, 2009 this sequence version replaced gi:75335754. [FUNCTION] Performs an essential function in the generation of cytoplasmic iron-sulfur proteins by mediating export of Fe/S cluster precursors synthesized by NFS1 and other mitochondrial proteins. Not involved in the export of cyclic pyranopterin monophosphate (cPMP) from mitochondria into the cytosol. {ECO:0000269|PubMed:11158531…
LOCUS AB25B_ARATH 728 aa linear PLN 02-NOV-2016
	DEFINITION RecName: Full=ABC transporter B family member 25, mitochondrial; Short=ABC transporter ABCB.25; Short=AtABCB25; AltName: Full=ABC transporter of the mitochondrion 3; Short=AtATM3; Short=Iron-sulfur clusters transporter ATM3; AltName: Full=Protein STARIK 1; Flags: Precursor.
	KEYWORDS ATP-binding; Complete proteome; Ion transport; Iron; Iron; transport; Membrane; Mitochondrion; Mitochondrion inner membrane; Nucleotide-binding; Reference proteome; Transit peptide; Transmembrane; Transmembrane helix; Transport.
	TITLE A mutation of the mitochondrial ABC transporter Sta1 leads to dwarfism and chlorosis in the Arabidopsis mutant starik
	TITLE Functional characterization of AtATM1, AtATM2, and AtATM3, a subfamily of Arabidopsis half-molecule ATP-binding cassette transporters implicated in iron homeostasis
	TITLE Structural analysis of Arabidopsis thaliana chromosome 5. X. Sequence features of the regions of 3,076,755 bp covered by sixty P1 and TAC clones
	TITLE Direct Submission
	TITLE Empirical analysis of transcriptional activity in the Arabidopsis genome
	TITLE The Arabidopsis thaliana ABC protein superfamily, a complete inventory
	TITLE Multifunctionality of plant ABC transporters--more than just detoxifiers
	TITLE The hydrophobic proteome of mitochondrial membranes from Arabidopsis cell suspensions
	TITLE Experimental analysis of the Arabidopsis mitochondrial proteome highlights signaling and regulatory components, provides assessment of targeting prediction programs, and indicates plant-specific mitochondrial proteins
	TITLE Mapping the Arabidopsis organelle proteome
	TITLE AtATM3 is involved in heavy metal resistance in Arabidopsis
	TITLE Plant ABC proteins--a unified nomenclature and updated inventory
	TITLE An allelic mutant series of ATM3 reveals its key role in the biogenesis of cytosolic iron-sulfur proteins in Arabidopsis
	TITLE A novel role for Arabidopsis mitochondrial ABC transporter ATM3 in molybdenum cofactor biosynthesis
	COMMENT On Jul 7, 2009 this sequence version replaced gi:75334920. [FUNCTION] Performs an essential function in the generation of cytoplasmic iron-sulfur proteins by mediating export of Fe/S cluster precursors synthesized by NFS1 and other mitochondrial proteins. Not required for mitochondrial and plastid Fe-S enzymes. Probably involved in the export of cyclic pyranopterin monophosphate (cPMP) fr…
LOCUS HBL2_ORYSJ 169 aa linear PLN 05-OCT-2016
	DEFINITION RecName: Full=Non-symbiotic hemoglobin 2; AltName: Full=ORYsa GLB1b; AltName: Full=rHb2.
	KEYWORDS Complete proteome; Heme; Iron; Metal-binding; Reference proteome.
	TITLE Rice hemoglobins. Gene cloning, analysis, and O2-binding kinetics of a recombinant protein synthesized in Escherichia coli
	TITLE Mapping and analysis of a hemoglobin gene family from rice (Oryza sativa)
	TITLE Sequence, annotation, and analysis of synteny between rice chromosome 3 and diverged grass species
	TITLE The map-based sequence of the rice genome
	TITLE The Rice Annotation Project Database (RAP-DB): 2008 update
	TITLE Improvement of the Oryza sativa Nipponbare reference genome using next generation sequence and optical map data
	TITLE The Genomes of Oryza sativa: a history of duplications
	TITLE Collection, mapping, and annotation of over 28,000 cDNA clones from japonica rice
	TITLE Synthesis of hemoglobins in rice (Oryza sativa var. Jackson) plants growing in normal and stress conditions
	COMMENT On or before May 13, 2016 this sequence version replaced gi:122247341, gi:75326777, gi:7439526. [FUNCTION] May not function as an oxygen storage or transport protein, but might act as an oxygen sensor or play a role in electron transfer, possibly to a bound oxygen molecule. [SUBUNIT] Homodimer. {ECO:0000250}. [TISSUE SPECIFICITY] Expressed in leaves, but not in roots. [INDUCTION] By flood…
LOCUS ADI48426 428 aa linear PLN 12-JUN-2010
	DEFINITION cell number regulator 13 [Zea mays].
	KEYWORDS .
	TITLE Cell Number Regulator1 affects plant and organ size in maize: implications for crop yield enhancement and heterosis
	COMMENT Method: conceptual translation supplied by author.
LOCUS AAO72550 361 aa linear PLN 15-APR-2003
	DEFINITION serine/thronine protein kinase-like protein [Oryza sativa Japonica Group].
	KEYWORDS .
	TITLE A network of rice genes associated with stress response and seed development
	COMMENT Method: conceptual translation.
LOCUS LAC17_ORYSJ 567 aa linear PLN 05-OCT-2016
	DEFINITION RecName: Full=Putative laccase-17; AltName: Full=Benzenediol:oxygen oxidoreductase 17; AltName: Full=Diphenol oxidase 17; AltName: Full=Urishiol oxidase 17; Flags: Precursor.
	KEYWORDS Apoplast; Complete proteome; Copper; Glycoprotein; Lignin; degradation; Metal-binding; Oxidoreductase; Reference proteome; Repeat; Secreted; Signal.
	TITLE The sequence of rice chromosomes 11 and 12, rich in disease resistance genes and recent gene duplications
	TITLE The map-based sequence of the rice genome
	TITLE The Rice Annotation Project Database (RAP-DB): 2008 update
	TITLE Improvement of the Oryza sativa Nipponbare reference genome using next generation sequence and optical map data
	TITLE The Genomes of Oryza sativa: a history of duplications
	COMMENT [FUNCTION] Lignin degradation and detoxification of lignin-derived products. {ECO:0000250}. [CATALYTIC ACTIVITY] 4 benzenediol + O(2) = 4 benzosemiquinone + 2 H(2)O. [COFACTOR] Name=Cu cation; Xref=ChEBI:CHEBI:23378; Evidence={ECO:0000250}; Note=Binds 4 Cu cations per monomer. {ECO:0000250}. [SUBCELLULAR LOCATION] Secreted, extracellular space, apoplast {ECO:0000305}. [SIMILARITY] Belongs…
LOCUS LAC22_ORYSJ 564 aa linear PLN 05-OCT-2016
	DEFINITION RecName: Full=Laccase-22; AltName: Full=Benzenediol:oxygen oxidoreductase 22; AltName: Full=Diphenol oxidase 22; AltName: Full=Urishiol oxidase 22; Flags: Precursor.
	KEYWORDS Apoplast; Complete proteome; Copper; Glycoprotein; Lignin; degradation; Metal-binding; Oxidoreductase; Reference proteome; Repeat; Secreted; Signal.
	TITLE The sequence of rice chromosomes 11 and 12, rich in disease resistance genes and recent gene duplications
	TITLE The map-based sequence of the rice genome
	TITLE The Rice Annotation Project Database (RAP-DB): 2008 update
	TITLE Improvement of the Oryza sativa Nipponbare reference genome using next generation sequence and optical map data
	TITLE The Genomes of Oryza sativa: a history of duplications
	COMMENT On or before Jul 3, 2007 this sequence version replaced gi:75320205, gi:122221667. [FUNCTION] Lignin degradation and detoxification of lignin-derived products. {ECO:0000250}. [CATALYTIC ACTIVITY] 4 benzenediol + O(2) = 4 benzosemiquinone + 2 H(2)O. [COFACTOR] Name=Cu cation; Xref=ChEBI:CHEBI:23378; Evidence={ECO:0000250}; Note=Binds 4 Cu cations per monomer. {ECO:0000250}. [SUBCELLULAR LO…
LOCUS WOX5_ORYSI 313 aa linear PLN 05-OCT-2016
	DEFINITION RecName: Full=WUSCHEL-related homeobox 5; AltName: Full=OsWOX5; AltName: Full=Protein WOX2.
	KEYWORDS Complete proteome; Developmental protein; DNA-binding; Homeobox; Nucleus; Reference proteome; Transcription; Transcription; regulation.
	TITLE The Genomes of Oryza sativa: a history of duplications
	TITLE A WUSCHEL-LIKE HOMEOBOX gene represses a YABBY gene expression required for rice leaf development
	COMMENT [FUNCTION] Transcription factor which may be involved in developmental processes. {ECO:0000250}. [SUBCELLULAR LOCATION] Nucleus {ECO:0000255|PROSITE-ProRule:PRU00108}. [SIMILARITY] Belongs to the WUS homeobox family. {ECO:0000305}. [SIMILARITY] Contains 1 homeobox DNA-binding domain. {ECO:0000255|PROSITE-ProRule:PRU00108}.
LOCUS CALS1_ARATH 1950 aa linear PLN 05-OCT-2016
	DEFINITION RecName: Full=Callose synthase 1; AltName: Full=1,3-beta-glucan synthase; AltName: Full=Protein GLUCAN SYNTHASE-LIKE 6.
	KEYWORDS Alternative splicing; Cell membrane; Cell shape; Cell wall; biogenesis/degradation; Complete proteome; Glycoprotein; Glycosyltransferase; Membrane; Reference proteome; Transferase; Transmembrane; Transmembrane helix.
	TITLE A cell plate-specific callose synthase and its interaction with phragmoplastin
	TITLE Sequence and analysis of chromosome 1 of the plant Arabidopsis thaliana
	TITLE A novel UDP-glucose transferase is part of the callose synthase complex and interacts with phragmoplastin at the forming cell plate
	TITLE Plant callose synthase complexes
	TITLE An Arabidopsis Callose Synthase, GSL5, Is Required for Wound and Papillary Callose Formation
	TITLE Two callose synthases, GSL1 and GSL5, play an essential and redundant role in plant and pollen development and in fertility
	COMMENT On or before May 23, 2008 this sequence version replaced gi:122223744, gi:75180279, gi:75213447, gi:75168019. [FUNCTION] Involved in callose synthesis at the forming cell plate during cytokinesis. Not required for callose formation after wounding or pathogen attack. During plant growth and development, callose is found as a transitory component of the cell plate in dividing cells, is a ma…
LOCUS CALS3_ARATH 1955 aa linear PLN 05-OCT-2016
	DEFINITION RecName: Full=Callose synthase 3; AltName: Full=1,3-beta-glucan synthase; AltName: Full=Protein GLUCAN SYNTHASE-LIKE 12.
	KEYWORDS Alternative splicing; Cell membrane; Cell shape; Cell wall; biogenesis/degradation; Complete proteome; Glycosyltransferase; Membrane; Reference proteome; Transferase; Transmembrane; Transmembrane helix.
	TITLE Sequence and analysis of chromosome 5 of the plant Arabidopsis thaliana
	TITLE A cell plate-specific callose synthase and its interaction with phragmoplastin
	TITLE Two callose synthases, GSL1 and GSL5, play an essential and redundant role in plant and pollen development and in fertility
	COMMENT On Nov 18, 2011 this sequence version replaced gi:189081845. [FUNCTION] Involved in callose synthesis at the forming cell plate during cytokinesis. During plant growth and development, callose is found as a transitory component of the cell plate in dividing cells, is a major component of pollen mother cell walls and pollen tubes, and is found as a structural component of plasmodesmatal ca…
LOCUS CALS5_ARATH 1923 aa linear PLN 05-OCT-2016
	DEFINITION RecName: Full=Callose synthase 5; AltName: Full=1,3-beta-glucan synthase; AltName: Full=Protein GLUCAN SYNTHASE-LIKE 2; AltName: Full=Protein LESS ADHERENT POLLEN 1.
	KEYWORDS Cell membrane; Cell shape; Cell wall biogenesis/degradation; Complete proteome; Glycoprotein; Glycosyltransferase; Membrane; Reference proteome; Transferase; Transmembrane; Transmembrane; helix.
	TITLE Callose (beta-1,3 glucan) is essential for Arabidopsis pollen wall patterning, but not tube growth
	TITLE Sequence and analysis of chromosome 2 of the plant Arabidopsis thaliana
	TITLE Direct Submission
	TITLE A cell plate-specific callose synthase and its interaction with phragmoplastin
	TITLE Callose synthase (CalS5) is required for exine formation during microgametogenesis and for pollen viability in Arabidopsis
	TITLE Two callose synthases, GSL1 and GSL5, play an essential and redundant role in plant and pollen development and in fertility
	COMMENT On or before May 23, 2008 this sequence version replaced gi:75160418, gi:75160443. [FUNCTION] Required for the formation of the callose wall separating the tetraspores (interstitial wall) and surrounding the pollen mother cells (pheripheral wall). Required for exine formation on pollen wall. May be involved in callose synthesis during pollen tube growth. During plant growth and developmen…
LOCUS CALS6_ARATH 1921 aa linear PLN 05-OCT-2016
	DEFINITION RecName: Full=Putative callose synthase 6; AltName: Full=1,3-beta-glucan synthase; AltName: Full=Protein GLUCAN SYNTHASE-LIKE 11.
	KEYWORDS Cell membrane; Cell shape; Cell wall biogenesis/degradation; Complete proteome; Glycosyltransferase; Membrane; Reference; proteome; Transferase; Transmembrane; Transmembrane helix.
	TITLE Sequence and analysis of chromosome 3 of the plant Arabidopsis thaliana
	TITLE A cell plate-specific callose synthase and its interaction with phragmoplastin
	TITLE An Arabidopsis Callose Synthase, GSL5, Is Required for Wound and Papillary Callose Formation
	TITLE Two callose synthases, GSL1 and GSL5, play an essential and redundant role in plant and pollen development and in fertility
	COMMENT On May 23, 2008 this sequence version replaced gi:75181107. [FUNCTION] Probably involved in callose synthesis, but not required for callose formation after wounding or pathogen attack. During plant growth and development, callose is found as a transitory component of the cell plate in dividing cells, is a major component of pollen mother cell walls and pollen tubes, and is found as a stru…
LOCUS CALS7_ARATH 1958 aa linear PLN 05-OCT-2016
	DEFINITION RecName: Full=Callose synthase 7; AltName: Full=1,3-beta-glucan synthase; AltName: Full=Protein GLUCAN SYNTHASE-LIKE 7.
	KEYWORDS Cell membrane; Cell shape; Cell wall biogenesis/degradation; Complete proteome; Glycosyltransferase; Membrane; Reference; proteome; Transferase; Transmembrane; Transmembrane helix.
	TITLE Sequence and analysis of chromosome 1 of the plant Arabidopsis thaliana
	TITLE A cell plate-specific callose synthase and its interaction with phragmoplastin
	TITLE Two callose synthases, GSL1 and GSL5, play an essential and redundant role in plant and pollen development and in fertility
	COMMENT On May 31, 2011 this sequence version replaced gi:189081841. [FUNCTION] Involved in callose synthesis at the forming cell plate during cytokinesis. During plant growth and development, callose is found as a transitory component of the cell plate in dividing cells, is a major component of pollen mother cell walls and pollen tubes, and is found as a structural component of plasmodesmatal ca…
LOCUS CML28_ORYSJ 172 aa linear PLN 05-OCT-2016
	DEFINITION RecName: Full=Probable calcium-binding protein CML28; AltName: Full=Calmodulin-like protein 28.
	KEYWORDS Calcium; Complete proteome; Metal-binding; Reference proteome; Repeat.
	TITLE The sequence of rice chromosomes 11 and 12, rich in disease resistance genes and recent gene duplications
	TITLE The map-based sequence of the rice genome
	TITLE The Rice Annotation Project Database (RAP-DB): 2008 update
	TITLE Improvement of the Oryza sativa Nipponbare reference genome using next generation sequence and optical map data
	TITLE Collection, mapping, and annotation of over 28,000 cDNA clones from japonica rice
	TITLE Genome-wide identification and analyses of the rice calmodulin and related potential calcium sensor proteins
	COMMENT On Jun 14, 2008 this sequence version replaced gi:122221636. [FUNCTION] Potential calcium sensor. {ECO:0000250}. [SIMILARITY] Contains 4 EF-hand domains. {ECO:0000255|PROSITE-ProRule:PRU00448}. [CAUTION] Although assigned as a calmodulin family member by PubMed:17263873, it only contains EF-hand domains. {ECO:0000305}. [SEQUENCE CAUTION] Sequence=BAF29459.1; Type=Erroneous initiation; Evi…
LOCUS TRH42_ORYSJ 132 aa linear PLN 05-OCT-2016
	DEFINITION RecName: Full=Thioredoxin H4-2; Short=OsTrxh4-2; AltName: Full=OsTrx18.
	KEYWORDS Complete proteome; Cytoplasm; Disulfide bond; Electron transport; Redox-active center; Reference proteome; Transport.
	TITLE The map-based sequence of the rice genome
	TITLE The Rice Annotation Project Database (RAP-DB): 2008 update
	TITLE Improvement of the Oryza sativa Nipponbare reference genome using next generation sequence and optical map data
	TITLE The Genomes of Oryza sativa: a history of duplications
	TITLE Collection, mapping, and annotation of over 28,000 cDNA clones from japonica rice
	TITLE Comparative genomic study of the thioredoxin family in photosynthetic organisms with emphasis on Populus trichocarpa
	COMMENT On Jun 15, 2010 this sequence version replaced gi:75329237. [FUNCTION] Probable thiol-disulfide oxidoreductase that may be involved in the redox regulation of a number of cytosolic enzymes. [SUBCELLULAR LOCATION] Cytoplasm {ECO:0000250}. [SIMILARITY] Belongs to the thioredoxin family. Plant H-type subfamily. {ECO:0000305}. [SIMILARITY] Contains 1 thioredoxin domain. {ECO:0000255|PROSITE-P…
LOCUS AF435651_1 456 aa linear PLN 26-JUL-2016
	DEFINITION CSLF2, partial [Oryza sativa].
	KEYWORDS .
	TITLE Cellulose synthase-like genes of rice
	COMMENT Method: conceptual translation supplied by author.
LOCUS CSLF4_ORYSJ 897 aa linear PLN 05-OCT-2016
	DEFINITION RecName: Full=Mixed-linked glucan synthase 4; AltName: Full=1,3;1,4-beta-D-glucan synthase 4; AltName: Full=Cellulose synthase-like protein F4; AltName: Full=OsCslF4.
	KEYWORDS Cell wall biogenesis/degradation; Complete proteome; Glycosyltransferase; Golgi apparatus; Membrane; Reference proteome; Transferase; Transmembrane; Transmembrane helix.
	TITLE Cellulose synthase-like genes of rice
	TITLE The map-based sequence of the rice genome
	TITLE The Rice Annotation Project Database (RAP-DB): 2008 update
	TITLE Improvement of the Oryza sativa Nipponbare reference genome using next generation sequence and optical map data
	TITLE Cellulose synthase-like CslF genes mediate the synthesis of cell wall (1,3;1,4)-beta-D-glucans
	COMMENT On Apr 3, 2008 this sequence version replaced gi:75164160. [FUNCTION] Catalyzes both beta-1,3 and beta-1,4 glycosidic linkage on beta-D-glucan. Essential for (1,3;1,4)-beta-D-glucans synthesis in grasses and cereals (Poaceae). The mixed-linked glucans (which are not present in walls of dicotyledons or most other monocotyledonous plants) are particularly important constituents of the walls…
LOCUS CSLF8_ORYSJ 886 aa linear PLN 05-OCT-2016
	DEFINITION RecName: Full=Probable mixed-linked glucan synthase 8; AltName: Full=1,3;1,4-beta-D-glucan synthase 8; AltName: Full=Cellulose synthase-like protein F8; AltName: Full=OsCslF8.
	KEYWORDS Cell wall biogenesis/degradation; Complete proteome; Glycosyltransferase; Golgi apparatus; Membrane; Reference proteome; Transferase; Transmembrane; Transmembrane helix.
	TITLE The map-based sequence of the rice genome
	TITLE The Rice Annotation Project Database (RAP-DB): 2008 update
	TITLE Improvement of the Oryza sativa Nipponbare reference genome using next generation sequence and optical map data
	TITLE Collection, mapping, and annotation of over 28,000 cDNA clones from japonica rice
	TITLE Cellulose synthase-like genes of rice
	COMMENT [FUNCTION] May catalyze both beta-1,3 and beta-1,4 glycosidic linkage on beta-D-glucan. Essential for (1,3;1,4)-beta-D-glucans synthesis in grasses and cereals (Poaceae). The mixed-linked glucans (which are not present in walls of dicotyledons or most other monocotyledonous plants) are particularly important constituents of the walls of the starchy endosperm and aleurone cells of cereal g…
LOCUS CSLF9_ORYSJ 884 aa linear PLN 07-SEP-2016
	DEFINITION RecName: Full=Probable mixed-linked glucan synthase 9; AltName: Full=1,3;1,4-beta-D-glucan synthase 9; AltName: Full=Cellulose synthase-like protein F9; AltName: Full=OsCslF9.
	KEYWORDS Cell wall biogenesis/degradation; Complete proteome; Glycosyltransferase; Golgi apparatus; Membrane; Reference proteome; Transferase; Transmembrane; Transmembrane helix.
	TITLE The map-based sequence of the rice genome
	TITLE The Rice Annotation Project Database (RAP-DB): 2008 update
	TITLE Improvement of the Oryza sativa Nipponbare reference genome using next generation sequence and optical map data
	TITLE Cellulose synthase-like genes of rice
	TITLE Cellulose synthase-like CslF genes mediate the synthesis of cell wall (1,3;1,4)-beta-D-glucans
	COMMENT On Apr 3, 2008 this sequence version replaced gi:122167206. [FUNCTION] May catalyze both beta-1,3 and beta-1,4 glycosidic linkage on beta-D-glucan. Essential for (1,3;1,4)-beta-D-glucans synthesis in grasses and cereals (Poaceae). The mixed-linked glucans (which are not present in walls of dicotyledons or most other monocotyledonous plants) are particularly important constituents of the w…
LOCUS ARI10_ARATH 514 aa linear PLN 05-OCT-2016
	DEFINITION RecName: Full=Probable E3 ubiquitin-protein ligase ARI10; AltName: Full=ARIADNE-like protein ARI10; AltName: Full=Protein ariadne homolog 10.
	KEYWORDS Complete proteome; Ligase; Metal-binding; Reference proteome; Repeat; Ubl conjugation pathway; Zinc; Zinc-finger.
	TITLE Identification and characterization of the ARIADNE gene family in Arabidopsis. A group of putative E3 ligases
	TITLE Sequence and analysis of chromosome 2 of the plant Arabidopsis thaliana
	TITLE Simultaneous high-throughput recombinational cloning of open reading frames in closed and open configurations
	TITLE Comparative genomics of the RBR family, including the Parkinson's disease-related gene parkin and the genes of the ariadne subfamily
	COMMENT On Sep 14, 2005 this sequence version replaced gi:25408182. [FUNCTION] Might act as an E3 ubiquitin-protein ligase, or as part of E3 complex, which accepts ubiquitin from specific E2 ubiquitin-conjugating enzymes and then transfers it to substrates. {ECO:0000250, ECO:0000269|PubMed:12446796}. [COFACTOR] Name=Zn(2+); Xref=ChEBI:CHEBI:29105; Evidence={ECO:0000305}; Note=Binds 4 Zn(2+) ions …
LOCUS ARI11_ARATH 542 aa linear PLN 05-OCT-2016
	DEFINITION RecName: Full=Probable E3 ubiquitin-protein ligase ARI11; AltName: Full=ARIADNE-like protein ARI11; AltName: Full=Protein ariadne homolog 11.
	KEYWORDS Alternative splicing; Complete proteome; Ligase; Metal-binding; Reference proteome; Repeat; Ubl conjugation pathway; Zinc; Zinc-finger.
	TITLE Identification and characterization of the ARIADNE gene family in Arabidopsis. A group of putative E3 ligases
	TITLE Sequence and analysis of chromosome 2 of the plant Arabidopsis thaliana
	TITLE Simultaneous high-throughput recombinational cloning of open reading frames in closed and open configurations
	TITLE Comparative genomics of the RBR family, including the Parkinson's disease-related gene parkin and the genes of the ariadne subfamily
	COMMENT On or before Dec 19, 2008 this sequence version replaced gi:122225308, gi:25408184. [FUNCTION] Might act as an E3 ubiquitin-protein ligase, or as part of E3 complex, which accepts ubiquitin from specific E2 ubiquitin-conjugating enzymes and then transfers it to substrates. {ECO:0000250, ECO:0000269|PubMed:12446796}. [COFACTOR] Name=Zn(2+); Xref=ChEBI:CHEBI:29105; Evidence={ECO:0000305}; N…
LOCUS ARI5_ARATH 552 aa linear PLN 05-OCT-2016
	DEFINITION RecName: Full=Probable E3 ubiquitin-protein ligase ARI5; AltName: Full=ARIADNE-like protein ARI5; AltName: Full=Protein ariadne homolog 5.
	KEYWORDS Alternative splicing; Complete proteome; Ligase; Metal-binding; Reference proteome; Repeat; Ubl conjugation pathway; Zinc; Zinc-finger.
	TITLE Identification and characterization of the ARIADNE gene family in Arabidopsis. A group of putative E3 ligases
	TITLE Sequence and analysis of chromosome 1 of the plant Arabidopsis thaliana
	TITLE Empirical analysis of transcriptional activity in the Arabidopsis genome
	TITLE Comparative genomics of the RBR family, including the Parkinson's disease-related gene parkin and the genes of the ariadne subfamily
	COMMENT On or before Dec 19, 2008 this sequence version replaced gi:75328049, gi:75336135. [FUNCTION] Might act as an E3 ubiquitin-protein ligase, or as part of E3 complex, which accepts ubiquitin from specific E2 ubiquitin-conjugating enzymes and then transfers it to substrates. {ECO:0000250, ECO:0000269|PubMed:12446796}. [COFACTOR] Name=Zn(2+); Xref=ChEBI:CHEBI:29105; Evidence={ECO:0000305}; No…
LOCUS ARI7_ARATH 562 aa linear PLN 05-OCT-2016
	DEFINITION RecName: Full=Probable E3 ubiquitin-protein ligase ARI7; AltName: Full=ARIADNE-like protein ARI7; AltName: Full=Protein ariadne homolog 7.
	KEYWORDS Complete proteome; Ligase; Metal-binding; Reference proteome; Repeat; Ubl conjugation pathway; Zinc; Zinc-finger.
	TITLE Identification and characterization of the ARIADNE gene family in Arabidopsis. A group of putative E3 ligases
	TITLE Sequence and analysis of chromosome 2 of the plant Arabidopsis thaliana
	TITLE Whole genome sequence comparisons and 'full-length' cDNA sequences: a combined approach to evaluate and improve Arabidopsis genome annotation
	TITLE Comparative genomics of the RBR family, including the Parkinson's disease-related gene parkin and the genes of the ariadne subfamily
	COMMENT On Dec 19, 2008 this sequence version replaced gi:75337279. [FUNCTION] Might act as an E3 ubiquitin-protein ligase, or as part of E3 complex, which accepts ubiquitin from specific E2 ubiquitin-conjugating enzymes and then transfers it to substrates. {ECO:0000250, ECO:0000269|PubMed:12446796}. [COFACTOR] Name=Zn(2+); Xref=ChEBI:CHEBI:29105; Evidence={ECO:0000305}; Note=Binds 4 Zn(2+) ions …
LOCUS ARI8_ARATH 567 aa linear PLN 05-OCT-2016
	DEFINITION RecName: Full=Probable E3 ubiquitin-protein ligase ARI8; AltName: Full=ARIADNE-like protein ARI8; AltName: Full=Protein ariadne homolog 8.
	KEYWORDS Complete proteome; Ligase; Metal-binding; Reference proteome; Repeat; Ubl conjugation pathway; Zinc; Zinc-finger.
	TITLE Identification and characterization of the ARIADNE gene family in Arabidopsis. A group of putative E3 ligases
	TITLE Functional analysis of the RING-type ubiquitin ligase family of Arabidopsis
	TITLE Sequence and analysis of chromosome 1 of the plant Arabidopsis thaliana
	TITLE Empirical analysis of transcriptional activity in the Arabidopsis genome
	TITLE Molecular population genetics of the Arabidopsis CLAVATA2 region. The genomic scale of variation and selection in a selfing species
	TITLE Comparative genomics of the RBR family, including the Parkinson's disease-related gene parkin and the genes of the ariadne subfamily
	COMMENT On or before Dec 19, 2008 this sequence version replaced gi:75099931, gi:75146696, gi:75148564. [FUNCTION] Might act as an E3 ubiquitin-protein ligase, or as part of E3 complex, which accepts ubiquitin from specific E2 ubiquitin-conjugating enzymes and then transfers it to substrates. {ECO:0000250, ECO:0000269|PubMed:12446796}. [COFACTOR] Name=Zn(2+); Xref=ChEBI:CHEBI:29105; Evidence={ECO…
LOCUS ARI9_ARATH 543 aa linear PLN 05-OCT-2016
	DEFINITION RecName: Full=Probable E3 ubiquitin-protein ligase ARI9; AltName: Full=ARIADNE-like protein ARI9; AltName: Full=Protein ariadne homolog 9.
	KEYWORDS Alternative splicing; Complete proteome; Ligase; Metal-binding; Reference proteome; Repeat; Ubl conjugation pathway; Zinc; Zinc-finger.
	TITLE Identification and characterization of the ARIADNE gene family in Arabidopsis. A group of putative E3 ligases
	TITLE Sequence and analysis of chromosome 2 of the plant Arabidopsis thaliana
	TITLE Simultaneous high-throughput recombinational cloning of open reading frames in closed and open configurations
	TITLE Comparative genomics of the RBR family, including the Parkinson's disease-related gene parkin and the genes of the ariadne subfamily
	COMMENT On Sep 14, 2005 this sequence version replaced gi:25408183. [FUNCTION] Might act as an E3 ubiquitin-protein ligase, or as part of E3 complex, which accepts ubiquitin from specific E2 ubiquitin-conjugating enzymes and then transfers it to substrates. {ECO:0000250, ECO:0000269|PubMed:12446796}. [COFACTOR] Name=Zn(2+); Xref=ChEBI:CHEBI:29105; Evidence={ECO:0000305}; Note=Binds 4 Zn(2+) ions …
LOCUS ACBSY_ORYSJ 760 aa linear PLN 05-OCT-2016
	DEFINITION RecName: Full=Achilleol B synthase.
	KEYWORDS Complete proteome; Isomerase; Membrane; Reference proteome; Repeat; Transmembrane; Transmembrane helix.
	TITLE The sequence of rice chromosomes 11 and 12, rich in disease resistance genes and recent gene duplications
	TITLE The map-based sequence of the rice genome
	TITLE The Rice Annotation Project Database (RAP-DB): 2008 update
	TITLE Improvement of the Oryza sativa Nipponbare reference genome using next generation sequence and optical map data
	TITLE Collection, mapping, and annotation of over 28,000 cDNA clones from japonica rice
	TITLE Triterpene cyclases from Oryza sativa L.: cycloartenol, parkeol and achilleol B synthases
	COMMENT On Sep 7, 2012 this sequence version replaced gi:75269630. [FUNCTION] Specifically mediates the conversion of oxidosqualene ((3S)-2,3-epoxy-2,3-dihydrosqualene) to achilleol B. Achilleol B is probably formed by cleavage of the 8-14 and 9-10 bonds of (3S)-2,3-epoxy-2,3-dihydrosqualene as part of the cyclization reaction, after formation of the oleanane skeleton. {ECO:0000269|PubMed:2152682…
LOCUS PAKSY_ORYSJ 759 aa linear PLN 05-OCT-2016
	DEFINITION RecName: Full=Parkeol synthase.
	KEYWORDS Complete proteome; Isomerase; Membrane; Reference proteome; Repeat; Transmembrane; Transmembrane helix.
	TITLE The sequence of rice chromosomes 11 and 12, rich in disease resistance genes and recent gene duplications
	TITLE The map-based sequence of the rice genome
	TITLE The Rice Annotation Project Database (RAP-DB): 2008 update
	TITLE Improvement of the Oryza sativa Nipponbare reference genome using next generation sequence and optical map data
	TITLE The Genomes of Oryza sativa: a history of duplications
	TITLE Collection, mapping, and annotation of over 28,000 cDNA clones from japonica rice
	TITLE Triterpene cyclases from Oryza sativa L.: cycloartenol, parkeol and achilleol B synthases
	COMMENT On or before Sep 7, 2012 this sequence version replaced gi:75269728, gi:75269731. [FUNCTION] Specifically mediates the conversion of oxidosqualene ((3S)-2,3-epoxy-2,3-dihydrosqualene) to parkeol. {ECO:0000269|PubMed:21526825}. [CATALYTIC ACTIVITY] (3S)-2,3-epoxy-2,3-dihydrosqualene = parkeol. {ECO:0000269|PubMed:21526825}. [SUBCELLULAR LOCATION] Membrane {ECO:0000305}; Single-pass membran…
LOCUS APG_ARATH 534 aa linear PLN 05-OCT-2016
	DEFINITION RecName: Full=Anther-specific proline-rich protein APG; Flags: Precursor.
	KEYWORDS Alternative splicing; Complete proteome; Reference proteome; Signal.
	TITLE Gametophytic and sporophytic expression of an anther-specific Arabidopsis thaliana gene
	TITLE Sequence and analysis of chromosome 1 of the plant Arabidopsis thaliana
	TITLE Empirical analysis of transcriptional activity in the Arabidopsis genome
	COMMENT On or before Jul 17, 2007 this sequence version replaced gi:25511649, gi:99694, gi:728867. [ALTERNATIVE PRODUCTS] Event=Alternative splicing; Named isoforms=1; Comment=A number of isoforms are produced. According to EST sequences.; Name=1; IsoId=P40602-1; Sequence=Displayed. [TISSUE SPECIFICITY] Found in sporophytic and gametophytic cell types in the anther, only in male fertile plants. […
LOCUS YUC11_ARATH 391 aa linear PLN 02-NOV-2016
	DEFINITION RecName: Full=Probable indole-3-pyruvate monooxygenase YUCCA11; AltName: Full=Flavin-containing monooxygenase YUCCA11.
	KEYWORDS Auxin biosynthesis; Complete proteome; FAD; Flavoprotein; Monooxygenase; NADP; Oxidoreductase; Reference proteome.
	TITLE Sequence and analysis of chromosome 1 of the plant Arabidopsis thaliana
	TITLE Direct Submission
	TITLE Auxin biosynthesis by the YUCCA flavin monooxygenases controls the formation of floral organs and vascular tissues in Arabidopsis
	TITLE Auxin synthesized by the YUCCA flavin monooxygenases is essential for embryogenesis and leaf formation in Arabidopsis
	TITLE Identification of a flavin-monooxygenase as the S-oxygenating enzyme in aliphatic glucosinolate biosynthesis in Arabidopsis
	TITLE Activation of a flavin monooxygenase gene YUCCA7 enhances drought resistance in Arabidopsis
	COMMENT On Sep 14, 2005 this sequence version replaced gi:25518101. [FUNCTION] Involved in auxin biosynthesis. {ECO:0000269|PubMed:17704214}. [CATALYTIC ACTIVITY] (Indol-3-yl)pyruvate + NADPH + O(2) = (indol-3-yl)acetate + NADP(+) + H(2)O + CO(2). [COFACTOR] Name=FAD; Xref=ChEBI:CHEBI:57692; Evidence={ECO:0000250}. [PATHWAY] Plant hormone metabolism; auxin biosynthesis. [DEVELOPMENTAL STAGE] Expr…
LOCUS EL2_ORYSJ 106 aa linear PLN 07-SEP-2016
	DEFINITION RecName: Full=Cyclin-dependent protein kinase inhibitor EL2.
	KEYWORDS Cell cycle; Complete proteome; Nucleus; Protein kinase inhibitor; Reference proteome; Stress response.
	TITLE Two novel genes rapidly and transiently activated in suspension-cultured rice cells by treatment with N-acetylchitoheptaose, a biotic elicitor for phytoalexin production
	TITLE Sequence, annotation, and analysis of synteny between rice chromosome 3 and diverged grass species
	TITLE The map-based sequence of the rice genome
	TITLE The Rice Annotation Project Database (RAP-DB): 2008 update
	TITLE Improvement of the Oryza sativa Nipponbare reference genome using next generation sequence and optical map data
	TITLE The Genomes of Oryza sativa: a history of duplications
	TITLE Collection, mapping, and annotation of over 28,000 cDNA clones from japonica rice
	TITLE Regulation of the chitinase gene expression in suspension-cultured rice cells by N-acetylchitooligosaccharides: differences in the signal transduction pathways leading to the activation of elicitor-responsive genes
	TITLE Flagellin from an incompatible strain of Pseudomonas avenae induces a resistance response in cultured rice cells
	TITLE Induction of resistance against rice blast fungus in rice plants treated with a potent elicitor, N-acetylchitooligosaccharide
	TITLE Novel plant-specific cyclin-dependent kinase inhibitors induced by biotic and abiotic stresses
	COMMENT On Jul 13, 2012 this sequence version replaced gi:75101124. [FUNCTION] Probable cyclin-dependent protein kinase (CDK) inhibitor that functions as a repressor of mitosis in the endoreduplication cell cycle. May coordinate biotic and abiotic stress perception and cell cycle progression. Inhibits CDKs activity in vitro. {ECO:0000269|PubMed:17599908}. [SUBUNIT] Interacts with CDKA-1 and CYCD5…
LOCUS LTI6A_ORYSJ 56 aa linear PLN 07-SEP-2016
	DEFINITION RecName: Full=Hydrophobic protein LTI6A; AltName: Full=Low temperature-induced protein 6A.
	KEYWORDS Complete proteome; Membrane; Reference proteome; Transmembrane; Transmembrane helix.
	TITLE The OsLti6 genes encoding low-molecular-weight membrane proteins are differentially expressed in rice cultivars with contrasting sensitivity to low temperature
	TITLE The map-based sequence of the rice genome
	TITLE The Rice Annotation Project Database (RAP-DB): 2008 update
	TITLE Improvement of the Oryza sativa Nipponbare reference genome using next generation sequence and optical map data
	TITLE The Genomes of Oryza sativa: a history of duplications
	TITLE Collection, mapping, and annotation of over 28,000 cDNA clones from japonica rice
	COMMENT On May 13, 2016 this sequence version replaced gi:122167048. [FUNCTION] Plays a role in the regulation of membrane potential. Could mediate a proton leak (By similarity). {ECO:0000250}. [SUBCELLULAR LOCATION] Membrane {ECO:0000305}; Multi-pass membrane protein {ECO:0000305}. [TISSUE SPECIFICITY] Expressed in shoot of cold stressed seedlings. {ECO:0000269|PubMed:15656983}. [INDUCTION] Earl…
LOCUS BAB21589 333 aa linear PLN 14-FEB-2008
	DEFINITION casein kinase II alpha subunit [Oryza sativa Indica Group].
	KEYWORDS .
	TITLE Hd6, a rice quantitative trait locus involved in photoperiod sensitivity, encodes the alpha subunit of protein kinase CK2
LOCUS BAB21589 333 aa linear PLN 14-FEB-2008
	DEFINITION casein kinase II alpha subunit [Oryza sativa Indica Group].
	KEYWORDS .
	TITLE Hd6, a rice quantitative trait locus involved in photoperiod sensitivity, encodes the alpha subunit of protein kinase CK2
LOCUS G2OX8_ARATH 338 aa linear PLN 05-OCT-2016
	DEFINITION RecName: Full=Gibberellin 2-beta-dioxygenase 8; AltName: Full=GA 2-oxidase 8; AltName: Full=Gibberellin 2-beta-hydroxylase 8; AltName: Full=Gibberellin 2-oxidase 8.
	KEYWORDS Alternative splicing; Complete proteome; Dioxygenase; Iron; Metal-binding; Oxidoreductase; Reference proteome.
	TITLE Sequence and analysis of chromosome 4 of the plant Arabidopsis thaliana
	TITLE Simultaneous high-throughput recombinational cloning of open reading frames in closed and open configurations
	TITLE Overexpression of a novel class of gibberellin 2-oxidases decreases gibberellin levels and creates dwarf plants
	TITLE Transcriptional regulation of gibberellin metabolism genes by auxin signaling in Arabidopsis
	TITLE Evolutionary analysis of three gibberellin oxidase genes in rice, Arabidopsis, and soybean
	COMMENT On or before Sep 22, 2009 this sequence version replaced gi:122180114, gi:75219644. [FUNCTION] Catalyzes the 2-beta-hydroxylation of gibberellins (GA) precursors, rendering them unable to be converted to active GAs. Hydroxylates the C20-GA GA12 and GA53, but is not active on C19-GAs, like GA1, GA4, GA9 and GA20. {ECO:0000269|PubMed:12509528}. [CATALYTIC ACTIVITY] Gibberellin 1 + 2-oxoglut…
LOCUS STAD1_ORYSJ 381 aa linear PLN 05-OCT-2016
	DEFINITION RecName: Full=Stearoyl-[acyl-carrier-protein] 9-desaturase 1, chloroplastic; Short=Stearoyl-ACP desaturase 1; AltName: Full=Acyl-[acyl-carrier-protein] desaturase 1; Flags: Precursor.
	KEYWORDS Chloroplast; Complete proteome; Fatty acid biosynthesis; Fatty acid; metabolism; Iron; Lipid biosynthesis; Lipid metabolism; Metal-binding; Oxidoreductase; Plastid; Reference proteome; Transit; peptide.
	TITLE The genome sequence and structure of rice chromosome 1
	TITLE The map-based sequence of the rice genome
	TITLE The Rice Annotation Project Database (RAP-DB): 2008 update
	TITLE Improvement of the Oryza sativa Nipponbare reference genome using next generation sequence and optical map data
	TITLE Collection, mapping, and annotation of over 28,000 cDNA clones from japonica rice
	TITLE Suppression of the rice fatty-acid desaturase gene OsSSI2 enhances resistance to blast and leaf blight diseases in rice
	COMMENT [FUNCTION] Converts stearoyl-ACP to oleoyl-ACP by introduction of a cis double bond between carbons 9 and 10 of the acyl chain. {ECO:0000250|UniProtKB:P22337}. [CATALYTIC ACTIVITY] Stearoyl-[acyl-carrier protein] + 2 reduced ferredoxin [iron-sulfur] cluster + O(2) + 2 H(+) = oleoyl-[acyl-carrier protein] + 2 oxidized ferredoxin [iron-sulfur] cluster + 2 H(2)O. {ECO:0000250|UniProtKB:P2233…
LOCUS UVR8_ARATH 440 aa linear PLN 05-OCT-2016
	DEFINITION RecName: Full=Ultraviolet-B receptor UVR8; AltName: Full=Protein UV-B RESISTANCE 8; AltName: Full=RCC1 domain-containing protein UVR8.
	KEYWORDS 3D-structure; Acetylation; Chromophore; Complete proteome; Cytoplasm; Nucleus; Photoreceptor protein; Receptor; Reference; proteome; Repeat; Sensory transduction.
	TITLE Arabidopsis UVR8 regulates ultraviolet-B signal transduction and tolerance and contains sequence similarity to human regulator of chromatin condensation 1
	TITLE Structural analysis of Arabidopsis thaliana chromosome 5. III. Sequence features of the regions of 1,191,918 bp covered by seventeen physically assigned P1 clones
	TITLE Empirical analysis of transcriptional activity in the Arabidopsis genome
	TITLE A UV-B-specific signaling component orchestrates plant UV protection
	TITLE UV-B promotes rapid nuclear translocation of the Arabidopsis UV-B specific signaling component UVR8 and activates its function in the nucleus
	TITLE UV-B signaling pathways with different fluence-rate response profiles are distinguished in mature Arabidopsis leaf tissue by requirement for UVR8, HY5, and HYH
	TITLE Interaction of the Arabidopsis UV-B-specific signaling component UVR8 with chromatin
	TITLE Interaction of COP1 and UVR8 regulates UV-B-induced photomorphogenesis and stress acclimation in Arabidopsis
	TITLE UVR8 in Arabidopsis thaliana regulates multiple aspects of cellular differentiation during leaf development in response to ultraviolet B radiation
	TITLE Negative feedback regulation of UV-B-induced photomorphogenesis and stress acclimation in Arabidopsis
	TITLE Functional interaction of the circadian clock and UV RESISTANCE LOCUS 8-controlled UV-B signaling pathways in Arabidopsis thaliana
	TITLE Perception of UV-B by the Arabidopsis UVR8 protein
	TITLE Comparative large scale characterization of plant versus mammal proteins reveals similar and idiosyncratic N-alpha-acetylation features
	TITLE UVR8 mediates UV-B-induced Arabidopsis defense responses against Botrytis cinerea by controlling sinapate accumulation
	TITLE The UV-B photoreceptor UVR8 promotes photosynthetic efficiency in Arabidopsis thaliana exposed to elevated levels of UV-B
	TITLE In vivo function of tryptophans in the Arabidopsis UV-B photoreceptor UVR8
	TITLE C-terminal region of the UV-B photoreceptor UVR8 initiates signaling through interaction with the COP1 protein
	TITLE Rapid reversion from monomer to dimer regenerates the ultraviolet-B photoreceptor UV RESISTANCE LOCUS8 in intact Arabidopsis plants
	TITLE Structural basis of ultraviolet-B perception by UVR8
	TITLE Plant UVR8 photoreceptor senses UV-B by tryptophan-mediated disruption of cross-dimer salt bridges
	COMMENT On Mar 13, 2013 this sequence version replaced gi:75215506. [FUNCTION] UV-B specific signaling component that acts as UV-B photoreceptor and plays a key role in establishing UV-protective responses in plants. Upon UV-B irradiation, UVR8 undergoes an immediate switch from homodimer to monomer, accumulates in the nucleus, interacts with the photomorphogenic repressor COP1 and regulates the …
LOCUS AAO72567 133 aa linear PLN 15-APR-2003
	DEFINITION photosystem I protein-like protein [Oryza sativa Japonica Group].
	KEYWORDS .
	TITLE A network of rice genes associated with stress response and seed development
	COMMENT Method: conceptual translation.
LOCUS ABW84392 241 aa linear PLN 05-AUG-2008
	DEFINITION ZMM31 MADS-box protein [Zea mays].
	KEYWORDS .
	TITLE Involvement of the MADS-box gene ZMM4 in floral induction and inflorescence development in maize
	COMMENT Method: conceptual translation supplied by author.
LOCUS FLXL1_ARATH 331 aa linear PLN 02-NOV-2016
	DEFINITION RecName: Full=Protein FLX-like 1; Short=AtFLXL1.
	KEYWORDS Coiled coil; Complete proteome; Developmental protein; Differentiation; Flowering; Reference proteome.
	TITLE Structural analysis of Arabidopsis thaliana chromosome 3. I. Sequence features of the regions of 4,504,864 bp covered by sixty P1 and TAC clones
	TITLE Direct Submission
	TITLE Empirical analysis of transcriptional activity in the Arabidopsis genome
	TITLE The FRIGIDA complex activates transcription of FLC, a strong flowering repressor in Arabidopsis, by recruiting chromatin modification factors
	TITLE Two FLX family members are non-redundantly required to establish the vernalization requirement in Arabidopsis
	COMMENT On Oct 19, 2013 this sequence version replaced gi:75274205. [FUNCTION] Has no transcriptional activation activity. {ECO:0000269|PubMed:21282526, ECO:0000269|PubMed:23864009}. [SUBUNIT] Interacts with FRI. {ECO:0000269|PubMed:21282526}. [DISRUPTION PHENOTYPE] No suppression of FRI activity. {ECO:0000269|PubMed:21282526, ECO:0000269|PubMed:23864009}. [SIMILARITY] Belongs to the FLX family. …
LOCUS AAO72583 253 aa linear PLN 15-APR-2003
	DEFINITION putative PHD-finger protein [Oryza sativa Japonica Group].
	KEYWORDS .
	TITLE A network of rice genes associated with stress response and seed development
	COMMENT Method: conceptual translation.
LOCUS SCD1_ARATH 1187 aa linear PLN 05-OCT-2016
	DEFINITION RecName: Full=DENN domain and WD repeat-containing protein SCD1; AltName: Full=Protein STOMATAL CYTOKINESIS DEFECTIVE 1.
	KEYWORDS Alternative splicing; Cell cycle; Cell division; Cell membrane; Complete proteome; Cytoplasmic vesicle; Growth regulation; Membrane; Reference proteome; Repeat; WD repeat.
	TITLE SCD1 is required for cytokinesis and polarized cell expansion in Arabidopsis thaliana [corrected]
	TITLE Sequence and analysis of chromosome 1 of the plant Arabidopsis thaliana
	TITLE Novel functions of Stomatal Cytokinesis-Defective 1 (SCD1) in innate immune responses against bacteria
	TITLE Mediation of clathrin-dependent trafficking during cytokinesis and cell expansion by Arabidopsis stomatal cytokinesis defective proteins
	COMMENT On or before Jan 10, 2015 this sequence version replaced gi:75336090, gi:75186724. [FUNCTION] Involved in growth and development through its role in cytokinesis and polarized cell expansion (PubMed:12874123). Required for plasma membrane internalization. May function in clathrin-mediated membrane trafficking, including plasma membrane endocytosis, essential to both cytokinesis and cell ex…
LOCUS SCD1_ARATH 1187 aa linear PLN 05-OCT-2016
	DEFINITION RecName: Full=DENN domain and WD repeat-containing protein SCD1; AltName: Full=Protein STOMATAL CYTOKINESIS DEFECTIVE 1.
	KEYWORDS Alternative splicing; Cell cycle; Cell division; Cell membrane; Complete proteome; Cytoplasmic vesicle; Growth regulation; Membrane; Reference proteome; Repeat; WD repeat.
	TITLE SCD1 is required for cytokinesis and polarized cell expansion in Arabidopsis thaliana [corrected]
	TITLE Sequence and analysis of chromosome 1 of the plant Arabidopsis thaliana
	TITLE Novel functions of Stomatal Cytokinesis-Defective 1 (SCD1) in innate immune responses against bacteria
	TITLE Mediation of clathrin-dependent trafficking during cytokinesis and cell expansion by Arabidopsis stomatal cytokinesis defective proteins
	COMMENT On or before Jan 10, 2015 this sequence version replaced gi:75336090, gi:75186724. [FUNCTION] Involved in growth and development through its role in cytokinesis and polarized cell expansion (PubMed:12874123). Required for plasma membrane internalization. May function in clathrin-mediated membrane trafficking, including plasma membrane endocytosis, essential to both cytokinesis and cell ex…
LOCUS AF129511_1 497 aa linear PLN 17-OCT-2000
	DEFINITION very-long-chain fatty acid condensing enzyme CUT1 [Arabidopsis thaliana].
	KEYWORDS .
	TITLE CUT1, an Arabidopsis gene required for cuticular wax biosynthesis and pollen fertility, encodes a very-long-chain fatty acid condensing enzyme
	COMMENT Method: conceptual translation supplied by author.
LOCUS NP_001104967 284 aa linear PLN 04-FEB-2016
	DEFINITION prohibitin 2 [Zea mays].
	KEYWORDS RefSeq.
	TITLE The B73 maize genome: complexity, diversity, and dynamics
	TITLE Prohibitins, stomatins, and plant disease response genes compose a protein superfamily that controls cell proliferation, ion channel regulation, and death
	COMMENT PROVISIONAL REFSEQ: This record has not yet been subject to final NCBI review. The reference sequence was derived from AF236369.1. ##Evidence-Data-START## Transcript exon combination :: AF236369.1 [ECO:0000332] ##Evidence-Data-END##
LOCUS MCM7_ORYSJ 725 aa linear PLN 05-OCT-2016
	DEFINITION RecName: Full=DNA replication licensing factor MCM7; AltName: Full=Minichromosome maintenance protein 7; Short=OsMCM7.
	KEYWORDS ATP-binding; Cell cycle; Complete proteome; DNA replication; DNA-binding; Helicase; Hydrolase; Nucleotide-binding; Nucleus; Reference proteome.
	TITLE The sequence of rice chromosomes 11 and 12, rich in disease resistance genes and recent gene duplications
	TITLE The map-based sequence of the rice genome
	TITLE The Rice Annotation Project Database (RAP-DB): 2008 update
	TITLE Improvement of the Oryza sativa Nipponbare reference genome using next generation sequence and optical map data
	TITLE The Genomes of Oryza sativa: a history of duplications
	TITLE Collection, mapping, and annotation of over 28,000 cDNA clones from japonica rice
	TITLE Genome-wide analysis of the core DNA replication machinery in the higher plants Arabidopsis and rice
	COMMENT [FUNCTION] Probable component of the MCM2-7 complex (MCM complex) that may function as a DNA helicase and which is essential to undergo a single round of replication initiation and elongation per cell cycle in eukaryotic cells. {ECO:0000250}. [CATALYTIC ACTIVITY] ATP + H(2)O = ADP + phosphate. [SUBUNIT] Component of the minichromosome maintenance (MCM) complex, a heterotetramer composed o…
LOCUS SAP16_ORYSJ 290 aa linear PLN 05-OCT-2016
	DEFINITION RecName: Full=Zinc finger AN1 and C2H2 domain-containing stress-associated protein 16; Short=OsSAP16.
	KEYWORDS Complete proteome; Metal-binding; Reference proteome; Repeat; Stress response; Zinc; Zinc-finger.
	TITLE The map-based sequence of the rice genome
	TITLE The Rice Annotation Project Database (RAP-DB): 2008 update
	TITLE Improvement of the Oryza sativa Nipponbare reference genome using next generation sequence and optical map data
	TITLE Collection, mapping, and annotation of over 28,000 cDNA clones from japonica rice
	TITLE Genome-wide analysis of the stress associated protein (SAP) gene family containing A20/AN1 zinc-finger(s) in rice and their phylogenetic relationship with Arabidopsis
	COMMENT On Jan 12, 2007 this sequence version replaced gi:75327190. [FUNCTION] May be involved in environmental stress response. {ECO:0000250}. [INDUCTION] By cold, dehydration and salt stress. {ECO:0000269|PubMed:17033811}. [SIMILARITY] Contains 2 AN1-type zinc fingers. {ECO:0000255|PROSITE-ProRule:PRU00449}. [SIMILARITY] Contains 2 C2H2-type zinc fingers. {ECO:0000255|PROSITE-ProRule:PRU00042}.…
LOCUS NP_001105551 279 aa linear PLN 03-DEC-2015
	DEFINITION gibberellin responsive 1 [Zea mays].
	KEYWORDS RefSeq.
	TITLE The B73 maize genome: complexity, diversity, and dynamics
	TITLE Gibberellin-responsive genes: high level of transcript accumulation in leaf sheath meristematic tissue from Zea mays L
	COMMENT PROVISIONAL REFSEQ: This record has not yet been subject to final NCBI review. The reference sequence was derived from AB018591.1. ##Evidence-Data-START## Transcript exon combination :: AB018591.1 [ECO:0000332] ##Evidence-Data-END##
LOCUS BAN15567 707 aa linear PLN 10-JAN-2014
	DEFINITION heading date 16 [Oryza sativa Japonica Group].
	KEYWORDS .
	TITLE Hd16, a gene for casein kinase I, is involved in the control of rice flowering time by modulating the day-length response
LOCUS TBA1_ORYSJ 450 aa linear PLN 05-OCT-2016
	DEFINITION RecName: Full=Tubulin alpha-1 chain.
	KEYWORDS Complete proteome; Cytoplasm; Cytoskeleton; Direct protein; sequencing; GTP-binding; Microtubule; Nucleotide-binding; Reference; proteome.
	TITLE Molecular cloning of three rice alpha-tubulin isotypes: differential expression in tissues and during flower development
	TITLE The map-based sequence of the rice genome
	TITLE Improvement of the Oryza sativa Nipponbare reference genome using next generation sequence and optical map data
	TITLE Rice Proteome Database based on two-dimensional polyacrylamide gel electrophoresis: its status in 2003
	COMMENT On or before Jun 30, 2006 this sequence version replaced gi:75294327, gi:100716. [FUNCTION] Tubulin is the major constituent of microtubules. It binds two moles of GTP, one at an exchangeable site on the beta chain and one at a non-exchangeable site on the alpha chain. [SUBUNIT] Dimer of alpha and beta chains. A typical microtubule is a hollow water-filled tube with an outer diameter of 2…
LOCUS TBA2_ORYSJ 451 aa linear PLN 05-OCT-2016
	DEFINITION RecName: Full=Tubulin alpha-2 chain.
	KEYWORDS Acetylation; Complete proteome; Cytoplasm; Cytoskeleton; GTP-binding; Microtubule; Nucleotide-binding; Reference proteome.
	TITLE The sequence of rice chromosomes 11 and 12, rich in disease resistance genes and recent gene duplications
	TITLE The map-based sequence of the rice genome
	TITLE Improvement of the Oryza sativa Nipponbare reference genome using next generation sequence and optical map data
	COMMENT On Jul 28, 2006 this sequence version replaced gi:75282592. [FUNCTION] Tubulin is the major constituent of microtubules. It binds two moles of GTP, one at an exchangeable site on the beta chain and one at a non-exchangeable site on the alpha chain (By similarity). {ECO:0000250}. [SUBUNIT] Dimer of alpha and beta chains. A typical microtubule is a hollow water-filled tube with an outer dia…
LOCUS 5EE0_A 395 aa linear PLN 24-MAR-2016
[truncated: 66,305 more rows]
[truncated: 3 more columns]
